# Supplementary material for: l-Serine methyl ester hydro­chloride
Source: Acta Crystallogr Sect E Struct Rep Online. 2009 Nov 7;65(Pt 12):o3026. doi: 10.1107/S1600536809046480 (PMC2971808; doi:10.1107/S1600536809046480)
Supplement: Supplementary file 2 [file e-65-o3026-Isup2.hkl]

# 
# h,k,l, Fc-squared, Fo-squared, sigma(Fo-squared) and status flag 
# 
data_I
_shelx_title ' m089a  - SHELXL' 
_shelx_refln_list_code          4 
_shelx_F_calc_maximum       68.15 
_exptl_crystal_F_000       164.00 
_reflns_d_resolution_high  0.6197 
 
loop_ 
 _symmetry_equiv_pos_as_xyz 
 'x, y, z' 
 '-x, y+1/2, -z' 
 
_cell_length_a     5.2264 
_cell_length_b     6.3939 
_cell_length_c    11.6420 
_cell_angle_alpha  90.000 
_cell_angle_beta   90.090 
_cell_angle_gamma  90.000 
 
_shelx_F_squared_multiplier     1.000 
 
loop_ 
 _refln_index_h 
 _refln_index_k 
 _refln_index_l 
 _refln_F_squared_calc 
 _refln_F_squared_meas 
 _refln_F_squared_sigma 
 _refln_observed_status 
   0 -10   0       53.05       58.05      1.84 o 
   1 -10   0        0.12       -0.14      0.49 o 
   2 -10   0       25.16       27.52      0.82 o 
   1  -9   0       58.47       62.05      1.14 o 
   2  -9   0        3.10        3.73      0.41 o 
   3  -9   0       29.83       29.43      0.80 o 
   4  -9   0        4.78        4.12      0.49 o 
   0  -8   0       57.06       60.03      1.30 o 
   1  -8   0        5.77        5.34      0.35 o 
   2  -8   0       52.42       53.22      0.98 o 
   3  -8   0        2.53        2.25      0.44 o 
   4  -8   0       11.49       10.37      0.52 o 
   5  -8   0        0.00        0.18      0.52 o 
   1  -7   0        9.89       11.38      0.50 o 
   2  -7   0        0.91        0.77      0.23 o 
   3  -7   0        4.44        4.41      0.29 o 
   4  -7   0        7.31        7.06      0.37 o 
   5  -7   0        6.59        6.81      0.54 o 
   6  -7   0        2.94        0.68      0.74 o 
   0  -6   0      132.63      124.20      2.69 o 
   1  -6   0       15.00       15.19      0.35 o 
   2  -6   0      100.15      103.83      1.25 o 
   3  -6   0       12.17       12.06      0.68 o 
   4  -6   0       48.16       50.38      0.80 o 
   5  -6   0        3.54        3.82      0.38 o 
   6  -6   0        8.47        7.88      0.68 o 
   1  -5   0      297.51      296.12      2.79 o 
   2  -5   0       19.78       18.01      0.43 o 
   3  -5   0      101.22      102.97      1.03 o 
   4  -5   0       15.79       13.48      0.29 o 
   5  -5   0      116.33      119.66      1.64 o 
   6  -5   0        8.20        8.25      0.43 o 
   7  -5   0       33.57       32.04      1.38 o 
   0  -4   0       19.33       18.71      0.39 o 
   1  -4   0      111.40      109.32      0.92 o 
   2  -4   0      115.57      107.82      1.00 o 
   3  -4   0       66.24       61.93      0.79 o 
   4  -4   0      156.64      153.14      1.51 o 
   5  -4   0       23.61       23.65      0.54 o 
   6  -4   0       81.95       84.09      1.14 o 
   7  -4   0       21.93       23.11      1.25 o 
   1  -3   0      146.39      145.30      1.20 o 
   2  -3   0       13.11       11.43      0.30 o 
   3  -3   0       63.29       60.31      0.63 o 
   4  -3   0      147.56      143.96      1.57 o 
   5  -3   0       20.25       20.16      0.48 o 
   6  -3   0       40.27       41.76      0.80 o 
   7  -3   0       11.26       10.11      0.56 o 
   8  -3   0       10.73        9.31      1.62 o 
   0  -2   0      199.05      249.09      4.57 o 
   1  -2   0      565.28      612.45      4.20 o 
   2  -2   0      194.17      197.61      1.70 o 
   3  -2   0      352.62      358.39      2.95 o 
   4  -2   0       50.76       51.73      0.89 o 
   5  -2   0      120.19      119.92      1.54 o 
   6  -2   0        0.92        0.92      0.32 o 
   7  -2   0       27.96       28.60      1.27 o 
   8  -2   0        3.02        3.64      0.49 o 
   1  -1   0     4589.89     4441.70     98.67 o 
   2  -1   0      636.21      677.07      6.08 o 
   3  -1   0      960.46      997.58      8.91 o 
   4  -1   0      132.87      133.19      1.35 o 
   5  -1   0       64.76       68.76      0.90 o 
   6  -1   0       57.55       59.86      0.92 o 
   7  -1   0        6.12        5.91      0.44 o 
   8  -1   0       16.73       17.66      1.07 o 
   1   0   0       85.84       88.75      0.78 o 
   2   0   0     4121.62     3916.02     62.79 o 
   3   0   0       69.92       66.08      0.86 o 
   4   0   0      322.91      343.69      4.13 o 
   5   0   0      109.55      114.16      1.43 o 
   6   0   0       53.93       55.33      0.79 o 
   7   0   0        9.46       10.86      0.41 o 
   8   0   0        0.08       -0.15      0.50 o 
   1   1   0     4643.81     4492.92    119.12 o 
   2   1   0      635.79      673.63      6.46 o 
   3   1   0      968.42      992.96      9.11 o 
   4   1   0      136.06      136.24      1.27 o 
   5   1   0       67.79       72.99      0.91 o 
   6   1   0       58.18       61.63      0.94 o 
   7   1   0        6.75        7.10      0.43 o 
   8   1   0       16.49       17.13      0.96 o 
   0   2   0      198.60      249.52      4.09 o 
   1   2   0      568.79      609.42      5.07 o 
   2   2   0      207.08      209.27      1.88 o 
   3   2   0      358.80      361.61      3.13 o 
   4   2   0       55.51       56.48      0.68 o 
   5   2   0      122.59      120.49      1.33 o 
   6   2   0        0.79        0.63      0.24 o 
   7   2   0       29.00       27.86      0.72 o 
   8   2   0        3.13        3.09      0.59 o 
   1   3   0      155.58      153.91      1.57 o 
   2   3   0       13.73       12.43      0.25 o 
   3   3   0       57.32       54.47      0.65 o 
   4   3   0      151.85      146.53      1.91 o 
   5   3   0       18.48       17.53      0.35 o 
   6   3   0       41.47       42.54      1.08 o 
   7   3   0       10.56       10.53      0.69 o 
   8   3   0       10.58       11.19      0.79 o 
   0   4   0       15.35       13.94      0.45 o 
   1   4   0      112.51      109.44      1.36 o 
   2   4   0      114.44      107.63      2.09 o 
   3   4   0       67.90       64.26      1.12 o 
   4   4   0      153.97      148.34      1.86 o 
   5   4   0       24.35       24.15      0.63 o 
   6   4   0       80.22       82.32      1.48 o 
   7   4   0       22.45       23.59      0.98 o 
   1   5   0      301.48      299.32      3.37 o 
   2   5   0       20.25       17.42      0.52 o 
   3   5   0      102.42      103.38      1.59 o 
   4   5   0       16.30       13.77      0.54 o 
   5   5   0      116.84      116.12      1.92 o 
   6   5   0        8.10        7.87      0.77 o 
   7   5   0       33.69       32.90      1.78 o 
   0   6   0      141.61      132.31      2.50 o 
   1   6   0       14.58       15.05      0.47 o 
   2   6   0      105.17      107.63      2.75 o 
   3   6   0       11.14       10.17      0.79 o 
   4   6   0       49.92       50.26      1.90 o 
   5   6   0        2.99        3.36      0.99 o 
   6   6   0        8.87       10.05      0.66 o 
   1   7   0        8.80        9.54      0.44 o 
   2   7   0        1.09        1.29      0.31 o 
   3   7   0        5.39        5.03      0.71 o 
   4   7   0        6.63        7.40      0.81 o 
   5   7   0        6.70        7.86      0.65 o 
   6   7   0        2.96        3.54      0.60 o 
   0   8   0       55.24       58.17      2.25 o 
   1   8   0        5.58        5.53      0.56 o 
   2   8   0       50.14       49.91      2.12 o 
   3   8   0        2.34        2.64      0.73 o 
   4   8   0       10.87       11.84      1.14 o 
   5   8   0        0.03       -0.11      0.58 o 
   1   9   0       56.39       58.10      3.02 o 
   2   9   0        3.01        4.12      0.90 o 
   3   9   0       29.41       32.24      1.76 o 
   4   9   0        4.34        5.37      0.73 o 
   0  10   0       52.10       55.29      2.44 o 
   1  10   0        0.11        0.04      0.99 o 
   2  10   0       24.53       24.55      1.70 o 
  -2 -10   1        1.12        0.34      0.41 o 
  -1 -10   1        5.03        5.18      0.60 o 
   0 -10   1        9.13        9.94      1.16 o 
   1 -10   1        5.90        5.78      0.65 o 
   2 -10   1       11.02       10.67      1.07 o 
  -4  -9   1        0.02       -0.13      0.43 o 
  -3  -9   1       36.20       36.43      1.21 o 
  -2  -9   1        2.62        2.68      0.39 o 
  -1  -9   1       54.87       57.36      1.19 o 
   0  -9   1        2.63        2.59      0.53 o 
   1  -9   1       23.45       24.68      0.63 o 
   2  -9   1       20.72       20.83      0.65 o 
   3  -9   1        9.96        9.36      0.51 o 
   4  -9   1        6.66        5.69      0.53 o 
  -5  -8   1        0.22       -0.22      0.91 o 
  -4  -8   1       78.73       83.10      1.49 o 
  -3  -8   1        1.36        1.35      0.31 o 
  -2  -8   1      113.01      115.67      1.67 o 
  -1  -8   1       20.38       19.67      0.57 o 
   0  -8   1       47.93       49.75      0.91 o 
   1  -8   1       33.30       32.47      0.66 o 
   2  -8   1        5.45        5.80      0.38 o 
   3  -8   1       33.57       33.24      0.77 o 
   4  -8   1       17.14       17.75      0.64 o 
   5  -8   1       23.66       23.50      0.96 o 
  -6  -7   1        3.26        3.17      0.53 o 
  -5  -7   1       47.22       48.02      1.11 o 
  -4  -7   1        1.00        0.80      0.27 o 
  -3  -7   1       72.06       76.58      1.09 o 
  -2  -7   1       38.97       38.41      0.75 o 
  -1  -7   1       76.33       76.70      1.15 o 
   0  -7   1      146.48      145.14      1.68 o 
   1  -7   1       75.63       74.91      1.13 o 
   2  -7   1       81.13       79.50      1.21 o 
   3  -7   1        8.02        7.15      0.38 o 
   4  -7   1       48.45       50.26      0.91 o 
   5  -7   1       11.08       10.98      0.58 o 
   6  -7   1       30.43       30.56      2.01 o 
  -6  -6   1       12.02       10.50      0.76 o 
  -5  -6   1        5.60        5.06      0.35 o 
  -4  -6   1       45.83       46.17      0.67 o 
  -3  -6   1       57.61       56.37      0.98 o 
  -2  -6   1      167.00      166.59      1.99 o 
  -1  -6   1      111.09      103.54      1.21 o 
   0  -6   1       55.39       51.91      0.72 o 
   1  -6   1      184.23      178.71      1.73 o 
   2  -6   1       19.89       20.67      0.44 o 
   3  -6   1      194.04      189.85      2.42 o 
   4  -6   1       19.35       20.17      0.63 o 
   5  -6   1       25.59       23.05      1.06 o 
   6  -6   1        5.38        5.21      0.65 o 
  -7  -5   1        5.20        5.65      0.53 o 
  -6  -5   1       11.65       10.81      0.41 o 
  -5  -5   1       82.27       87.82      1.15 o 
  -4  -5   1       28.93       28.16      0.73 o 
  -3  -5   1      139.27      146.75      2.00 o 
  -2  -5   1        6.66        6.25      0.49 o 
  -1  -5   1       73.17       76.34      0.81 o 
   0  -5   1      150.70      147.59      2.18 o 
   1  -5   1      116.58      119.01      1.29 o 
   2  -5   1      107.83       96.74      0.96 o 
   3  -5   1        2.12        1.59      0.48 o 
   4  -5   1       58.49       56.25      0.73 o 
   5  -5   1        4.05        3.71      0.30 o 
   6  -5   1       14.49       14.33      0.58 o 
   7  -5   1        0.21       -0.11      0.52 o 
  -7  -4   1       24.39       23.39      0.67 o 
  -6  -4   1       35.74       35.97      0.75 o 
  -5  -4   1       33.74       31.41      0.64 o 
  -4  -4   1       68.79       71.14      1.45 o 
  -3  -4   1       64.57       66.88      1.18 o 
  -2  -4   1      306.49      319.06      2.75 o 
  -1  -4   1      158.44      169.15      1.64 o 
   0  -4   1      379.27      391.88      3.31 o 
   1  -4   1      273.56      278.62      2.26 o 
   2  -4   1      156.39      155.31      1.38 o 
   3  -4   1      161.80      165.18      1.68 o 
   4  -4   1       85.55       83.62      0.86 o 
   5  -4   1        9.90        9.80      0.47 o 
   6  -4   1        0.94        0.97      0.26 o 
   7  -4   1        4.95        4.21      0.45 o 
  -8  -3   1        3.58        3.38      0.89 o 
  -7  -3   1       25.54       27.76      0.99 o 
  -6  -3   1       22.43       21.39      0.56 o 
  -5  -3   1       93.96       91.80      1.38 o 
  -4  -3   1        5.98        6.05      0.40 o 
  -3  -3   1      292.54      292.85      2.61 o 
  -2  -3   1       75.38       75.76      0.81 o 
  -1  -3   1      733.55      775.27      6.53 o 
   0  -3   1      365.91      366.91      3.03 o 
   1  -3   1      188.35      176.87      1.37 o 
   2  -3   1      436.80      462.25      3.61 o 
   3  -3   1       45.65       44.55      0.68 o 
   4  -3   1      225.96      231.25      2.38 o 
   5  -3   1       11.86       10.47      0.47 o 
   6  -3   1       87.71       90.48      1.31 o 
   7  -3   1        4.47        3.72      0.48 o 
   8  -3   1       12.07       11.50      1.04 o 
  -8  -2   1        8.30        8.91      0.82 o 
  -7  -2   1        1.24        1.23      0.41 o 
  -6  -2   1       52.67       54.29      0.93 o 
  -5  -2   1       14.21       14.01      0.62 o 
  -4  -2   1      318.29      324.49      3.10 o 
  -3  -2   1      125.07      120.49      1.18 o 
  -2  -2   1      234.15      231.45      1.96 o 
  -1  -2   1      508.39      517.53      4.13 o 
   0  -2   1      429.12      438.50      3.51 o 
   1  -2   1      620.45      625.68      3.86 o 
   2  -2   1      172.92      179.27      1.47 o 
   3  -2   1      216.05      215.11      1.75 o 
   4  -2   1       98.58      101.84      1.14 o 
   5  -2   1      207.66      215.07      2.51 o 
   6  -2   1        2.32        2.35      0.31 o 
   7  -2   1       63.44       66.05      3.01 o 
   8  -2   1        1.32        1.59      0.50 o 
  -8  -1   1        1.02        1.16      0.52 o 
  -7  -1   1       36.88       39.94      0.90 o 
  -6  -1   1        0.47        0.71      0.23 o 
  -5  -1   1       23.09       22.87      0.54 o 
  -4  -1   1       53.07       49.40      0.92 o 
  -3  -1   1      122.16      118.67      1.20 o 
  -2  -1   1      305.85      303.02      2.31 o 
  -1  -1   1      905.74      924.38      8.31 o 
   0  -1   1      323.72      310.13      2.16 o 
   1  -1   1       92.08      110.31      0.70 o 
   2  -1   1      308.81      299.42      2.20 o 
   3  -1   1      114.32      119.94      1.14 o 
   4  -1   1       73.38       67.91      0.73 o 
   5  -1   1       17.07       17.66      0.40 o 
   6  -1   1       35.20       34.79      0.74 o 
   7  -1   1        7.98        7.72      0.46 o 
   8  -1   1       33.41       33.62      1.28 o 
  -8   0   1        8.82        7.96      0.69 o 
  -7   0   1        1.05        1.29      0.32 o 
  -6   0   1       59.47       62.68      0.86 o 
  -5   0   1        6.42        4.27      0.25 o 
  -4   0   1      258.07      259.32      3.09 o 
  -3   0   1      151.90      176.62      2.00 o 
  -2   0   1        7.73        5.76      0.12 o 
  -1   0   1      615.31      586.74      5.30 o 
   0   0   1        6.58        6.76      0.08 o 
   1   0   1      698.95      654.02      4.50 o 
   2   0   1       35.30       36.99      0.30 o 
   3   0   1       81.17      100.65      1.39 o 
   4   0   1        9.99        9.35      0.36 o 
   5   0   1       84.77       77.34      0.95 o 
   6   0   1        0.22        0.39      0.20 o 
   7   0   1       30.40       33.30      0.70 o 
   8   0   1        0.82        0.29      0.60 o 
  -8   1   1        1.23        1.84      0.51 o 
  -7   1   1       36.44       38.24      0.85 o 
  -6   1   1        0.46        0.30      0.20 o 
  -5   1   1       22.31       21.49      0.63 o 
  -4   1   1       52.80       49.55      0.82 o 
  -3   1   1      115.66      112.02      1.19 o 
  -2   1   1      300.52      303.08      2.56 o 
  -1   1   1      882.03      901.37      6.82 o 
   0   1   1      312.46      297.81      2.17 o 
   1   1   1       87.75      104.67      0.68 o 
   2   1   1      295.02      284.91      2.18 o 
   3   1   1      113.86      119.25      1.11 o 
   4   1   1       69.32       63.92      0.67 o 
   5   1   1       17.25       17.68      0.36 o 
   6   1   1       34.32       35.23      0.66 o 
   7   1   1        7.85        7.46      0.43 o 
   8   1   1       32.57       32.81      1.01 o 
  -8   2   1        8.59        8.90      0.63 o 
  -7   2   1        1.43        1.37      0.32 o 
  -6   2   1       50.70       51.22      0.84 o 
  -5   2   1       14.37       13.76      0.31 o 
  -4   2   1      306.35      312.69      3.49 o 
  -3   2   1      127.05      123.14      1.23 o 
  -2   2   1      221.69      221.23      1.94 o 
  -1   2   1      508.41      515.10      4.33 o 
   0   2   1      418.06      429.71      4.05 o 
   1   2   1      616.57      624.29      4.95 o 
   2   2   1      173.90      179.77      1.77 o 
   3   2   1      214.53      212.24      1.80 o 
   4   2   1      100.83      103.10      1.11 o 
   5   2   1      204.16      209.40      2.16 o 
   6   2   1        2.35        2.28      0.25 o 
   7   2   1       62.91       68.58      1.45 o 
   8   2   1        1.40        1.70      0.59 o 
  -8   3   1        3.39        4.81      0.68 o 
  -7   3   1       24.81       28.00      1.04 o 
  -6   3   1       21.84       21.76      0.51 o 
  -5   3   1       93.04       91.95      1.19 o 
  -4   3   1        6.15        6.29      0.53 o 
  -3   3   1      285.00      282.82      2.56 o 
  -2   3   1       74.97       75.22      0.76 o 
  -1   3   1      714.39      752.31      6.78 o 
   0   3   1      368.45      373.18      3.86 o 
   1   3   1      188.40      178.55      1.95 o 
   2   3   1      433.00      455.29      4.29 o 
   3   3   1       45.63       44.40      0.57 o 
   4   3   1      227.43      231.55      2.51 o 
   5   3   1       12.15       10.44      0.30 o 
   6   3   1       90.46       91.31      1.67 o 
   7   3   1        4.33        5.13      0.55 o 
   8   3   1       12.41       11.50      1.08 o 
  -7   4   1       23.91       22.28      2.43 o 
  -6   4   1       35.63       36.87      1.49 o 
  -5   4   1       33.34       31.78      0.74 o 
  -4   4   1       66.20       67.83      0.97 o 
  -3   4   1       66.03       67.11      0.81 o 
  -2   4   1      306.87      315.69      3.70 o 
  -1   4   1      157.55      166.38      1.73 o 
   0   4   1      378.33      391.66      4.15 o 
   1   4   1      270.95      272.48      3.31 o 
   2   4   1      156.67      154.15      3.67 o 
   3   4   1      164.35      167.79      1.96 o 
   4   4   1       87.18       84.67      1.20 o 
   5   4   1       10.62       10.81      0.49 o 
   6   4   1        0.94        1.17      0.26 o 
   7   4   1        5.79        4.92      0.58 o 
  -7   5   1        5.45        5.58      0.88 o 
  -6   5   1       11.41       11.83      0.52 o 
  -5   5   1       83.25       88.49      1.87 o 
  -4   5   1       28.56       29.05      2.43 o 
  -3   5   1      139.80      144.70      2.02 o 
  -2   5   1        6.06        6.04      0.36 o 
  -1   5   1       73.98       77.80      1.07 o 
   0   5   1      148.75      146.90      1.80 o 
   1   5   1      119.83      121.66      1.78 o 
   2   5   1      103.26       91.16      1.39 o 
   3   5   1        2.62        2.57      0.58 o 
   4   5   1       55.98       52.84      1.00 o 
   5   5   1        3.88        4.02      1.02 o 
   6   5   1       14.45       16.07      0.72 o 
   7   5   1        0.24        0.40      0.86 o 
  -6   6   1       12.28       12.85      1.05 o 
  -5   6   1        5.53        6.48      0.73 o 
  -4   6   1       47.75       47.00      1.83 o 
  -3   6   1       56.95       56.42      2.01 o 
  -2   6   1      168.21      167.93      4.66 o 
  -1   6   1      108.08       98.98      1.72 o 
   0   6   1       54.19       51.33      0.99 o 
   1   6   1      180.32      173.42      2.46 o 
   2   6   1       18.09       19.49      0.57 o 
   3   6   1      191.32      190.29      4.51 o 
   4   6   1       18.59       20.50      0.82 o 
   5   6   1       25.08       21.97      0.96 o 
   6   6   1        5.27        5.80      0.85 o 
  -6   7   1        3.43        4.00      0.58 o 
  -5   7   1       46.64       53.02      1.52 o 
  -4   7   1        1.05        1.73      0.61 o 
  -3   7   1       71.96       79.71      2.71 o 
  -2   7   1       39.47       37.96      1.12 o 
  -1   7   1       76.97       74.71      1.74 o 
   0   7   1      146.39      143.87      2.37 o 
   1   7   1       74.23       73.01      3.33 o 
   2   7   1       82.00       81.47      1.48 o 
   3   7   1        7.36        7.35      0.79 o 
   4   7   1       48.26       50.40      1.89 o 
   5   7   1       10.79       10.47      0.98 o 
   6   7   1       29.99       32.61      1.20 o 
  -5   8   1        0.26        0.41      1.04 o 
  -4   8   1       79.49       85.07      3.00 o 
  -3   8   1        1.33        1.64      0.70 o 
  -2   8   1      112.64      115.33      3.70 o 
  -1   8   1       21.67       22.83      1.61 o 
   0   8   1       48.00       50.61      1.14 o 
   1   8   1       35.23       34.61      0.90 o 
   2   8   1        5.23        5.81      0.82 o 
   3   8   1       34.02       31.99      1.69 o 
   4   8   1       16.60       18.60      0.90 o 
   5   8   1       24.27       28.30      1.15 o 
  -4   9   1        0.01        0.42      0.82 o 
  -3   9   1       37.27       39.11      1.97 o 
  -2   9   1        2.93        2.85      0.94 o 
  -1   9   1       56.10       60.77      2.32 o 
   0   9   1        3.13        2.90      0.91 o 
   1   9   1       23.28       22.26      1.03 o 
   2   9   1       22.27       22.07      1.48 o 
   3   9   1       10.07       11.05      1.24 o 
   4   9   1        7.26        7.06      0.80 o 
  -2  10   1        1.31        3.73      1.09 o 
  -1  10   1        5.48        3.24      1.04 o 
   0  10   1        9.76        8.64      0.82 o 
   1  10   1        6.51        5.29      1.09 o 
   2  10   1       11.54       11.29      1.40 o 
  -1 -10   2       18.77       19.11      0.73 o 
   0 -10   2        1.31        1.35      0.56 o 
   1 -10   2       29.11       30.12      0.93 o 
  -4  -9   2        6.65        7.18      0.62 o 
  -3  -9   2        6.16        6.65      0.47 o 
  -2  -9   2        7.14        7.34      0.47 o 
  -1  -9   2        3.82        3.67      0.42 o 
   0  -9   2        7.88        7.82      0.46 o 
   1  -9   2        5.82        5.25      0.42 o 
   2  -9   2        9.41        8.58      0.57 o 
   3  -9   2       10.70       11.58      0.54 o 
   4  -9   2        9.71        7.68      0.57 o 
  -5  -8   2        0.23        1.51      0.59 o 
  -4  -8   2        6.19        4.34      0.43 o 
  -3  -8   2        2.48        2.86      0.35 o 
  -2  -8   2        2.00        1.65      0.33 o 
  -1  -8   2       18.95       18.65      0.61 o 
   0  -8   2        0.83        0.79      0.26 o 
   1  -8   2       42.94       43.63      0.78 o 
   2  -8   2        7.17        7.48      0.36 o 
   3  -8   2       32.64       34.74      0.78 o 
   4  -8   2        2.42        2.46      0.38 o 
   5  -8   2       12.55        9.61      0.92 o 
  -6  -7   2        2.92        3.37      0.55 o 
  -5  -7   2       13.64       12.62      0.65 o 
  -4  -7   2       15.65       15.58      0.75 o 
  -3  -7   2       34.13       33.06      0.65 o 
  -2  -7   2        8.68        7.80      0.36 o 
  -1  -7   2       11.75       10.89      0.43 o 
   0  -7   2       43.31       43.18      0.77 o 
   1  -7   2        0.02        0.02      0.17 o 
   2  -7   2       70.46       72.10      1.13 o 
   3  -7   2        7.66        7.33      0.33 o 
   4  -7   2       44.85       44.52      0.85 o 
   5  -7   2        6.55        6.92      0.50 o 
   6  -7   2       19.21       17.24      1.30 o 
  -6  -6   2       18.88       15.90      0.68 o 
  -5  -6   2        7.66        8.33      0.42 o 
  -4  -6   2       11.63       11.65      0.34 o 
  -3  -6   2       51.80       51.82      0.77 o 
  -2  -6   2       22.33       20.66      0.42 o 
  -1  -6   2      111.20      112.23      1.30 o 
   0  -6   2       71.75       69.77      0.93 o 
   1  -6   2       61.58       58.83      0.72 o 
   2  -6   2        2.74        2.84      0.60 o 
   3  -6   2       97.54       98.15      1.38 o 
   4  -6   2        4.68        5.01      0.28 o 
   5  -6   2       43.06       44.07      1.04 o 
   6  -6   2        4.36        4.29      0.66 o 
  -7  -5   2        3.76        4.52      0.52 o 
  -6  -5   2        6.76        5.96      0.35 o 
  -5  -5   2       11.58       11.55      0.42 o 
  -4  -5   2       53.14       52.48      0.73 o 
  -3  -5   2       52.50       49.61      0.95 o 
  -2  -5   2       62.82       61.66      0.70 o 
  -1  -5   2        1.24        1.16      0.23 o 
   0  -5   2      241.22      237.22      2.15 o 
   1  -5   2       31.66       28.86      0.86 o 
   2  -5   2      177.74      170.97      1.55 o 
   3  -5   2       26.79       23.57      0.57 o 
   4  -5   2       20.18       18.87      0.43 o 
   5  -5   2       34.49       33.55      0.68 o 
   6  -5   2       12.29       10.89      0.87 o 
   7  -5   2       17.61       17.14      1.17 o 
  -7  -4   2        3.97        3.36      0.45 o 
  -6  -4   2       26.27       27.60      0.66 o 
  -5  -4   2       20.48       19.51      0.56 o 
  -4  -4   2       29.89       29.22      0.65 o 
  -3  -4   2      119.30      112.82      1.47 o 
  -2  -4   2       92.70       85.25      1.03 o 
  -1  -4   2      175.20      170.26      1.77 o 
   0  -4   2      137.58      137.20      1.45 o 
   1  -4   2        7.46        6.95      0.40 o 
   2  -4   2       35.74       35.45      0.51 o 
   3  -4   2       58.66       58.29      0.73 o 
   4  -4   2       34.58       34.24      0.78 o 
   5  -4   2       24.69       23.85      0.54 o 
   6  -4   2       28.00       29.80      0.78 o 
   7  -4   2        2.16        1.82      0.56 o 
  -8  -3   2        2.63        2.81      0.57 o 
  -7  -3   2       13.44       13.95      0.61 o 
  -6  -3   2        8.30        8.19      0.39 o 
  -5  -3   2       24.42       23.58      0.84 o 
  -4  -3   2      106.87      103.41      1.13 o 
  -3  -3   2       45.49       45.59      0.76 o 
  -2  -3   2      306.41      305.69      2.81 o 
  -1  -3   2       43.59       41.85      0.70 o 
   0  -3   2     1119.56     1146.81      9.00 o 
   1  -3   2       27.50       28.02      0.30 o 
   2  -3   2      572.04      559.45      4.36 o 
   3  -3   2       59.86       59.72      0.79 o 
   4  -3   2       90.07       88.37      0.98 o 
   5  -3   2       13.48       13.92      0.43 o 
   6  -3   2       15.90       14.89      0.93 o 
   7  -3   2       13.81       14.60      0.89 o 
   8  -3   2        2.28        3.33      0.79 o 
  -8  -2   2       13.46       13.05      1.25 o 
  -7  -2   2        2.57        1.95      0.59 o 
  -6  -2   2       36.97       35.71      0.79 o 
  -5  -2   2       61.03       58.32      1.19 o 
  -4  -2   2      108.59      106.18      1.75 o 
  -3  -2   2      252.87      251.86      2.20 o 
  -2  -2   2      326.89      329.04      2.94 o 
  -1  -2   2      917.79      933.26     10.12 o 
   0  -2   2      595.21      610.69      5.64 o 
   1  -2   2     1580.64     1575.40     10.75 o 
   2  -2   2       31.59       36.08      0.35 o 
   3  -2   2      286.55      278.45      2.29 o 
   4  -2   2       18.88       20.09      0.51 o 
   5  -2   2       72.94       71.75      1.01 o 
   6  -2   2       13.88       15.09      0.62 o 
   7  -2   2       26.97       27.90      0.78 o 
   8  -2   2        4.01        5.19      0.76 o 
  -8  -1   2        3.26        3.15      0.58 o 
  -7  -1   2       63.45       67.33      2.56 o 
  -6  -1   2        8.74        8.01      0.33 o 
  -5  -1   2      154.59      152.09      1.86 o 
  -4  -1   2       32.70       32.89      0.45 o 
  -3  -1   2      163.34      156.05      1.54 o 
  -2  -1   2      571.72      596.93      4.92 o 
  -1  -1   2      573.16      617.56      5.96 o 
   0  -1   2      297.72      322.43      2.63 o 
   1  -1   2       73.63       78.35      0.60 o 
   2  -1   2      187.67      189.39      1.56 o 
   3  -1   2      304.01      323.65      2.86 o 
   4  -1   2      292.65      295.04      2.65 o 
   5  -1   2       15.63       17.40      0.39 o 
   6  -1   2       38.36       38.75      0.71 o 
   7  -1   2       10.83       10.75      0.52 o 
   8  -1   2        5.59        4.66      0.77 o 
  -8   0   2       42.92       43.37      1.33 o 
  -7   0   2        0.31        0.33      0.27 o 
  -6   0   2       77.96       79.90      1.10 o 
  -5   0   2       26.72       26.44      0.55 o 
  -4   0   2      215.65      212.55      2.43 o 
  -3   0   2       16.43       15.75      0.22 o 
  -2   0   2       66.61       61.87      0.57 o 
  -1   0   2      248.03      291.38      2.11 o 
   0   0   2      434.31      417.80      3.24 o 
   1   0   2     2118.41     2126.36     40.50 o 
   2   0   2       10.74       10.13      0.13 o 
   3   0   2      316.96      308.38      2.25 o 
   4   0   2       23.00       26.40      0.45 o 
   5   0   2       39.86       38.14      0.57 o 
   6   0   2       39.08       40.46      0.73 o 
   7   0   2       27.44       26.67      0.83 o 
   8   0   2        3.32        3.18      1.07 o 
  -8   1   2        3.20        3.26      0.54 o 
  -7   1   2       63.59       67.94      1.84 o 
  -6   1   2        8.69        7.71      0.37 o 
  -5   1   2      154.80      152.12      1.79 o 
  -4   1   2       33.52       33.39      0.55 o 
  -3   1   2      165.34      155.98      1.79 o 
  -2   1   2      569.49      593.98      4.95 o 
  -1   1   2      573.15      614.91      5.95 o 
   0   1   2      303.69      327.56      2.66 o 
   1   1   2       74.22       79.44      0.61 o 
   2   1   2      191.77      192.12      1.42 o 
   3   1   2      301.77      319.66      2.63 o 
   4   1   2      287.78      290.53      2.64 o 
   5   1   2       16.06       18.00      0.36 o 
   6   1   2       37.42       37.74      0.69 o 
   7   1   2       11.28       10.21      0.48 o 
   8   1   2        5.53        5.70      0.68 o 
  -8   2   2       13.38       13.34      0.72 o 
  -7   2   2        2.75        2.85      0.36 o 
  -6   2   2       38.20       37.09      0.88 o 
  -5   2   2       61.51       59.57      0.93 o 
  -4   2   2      109.65      106.26      1.46 o 
  -3   2   2      258.13      261.70      2.47 o 
  -2   2   2      333.88      338.03      3.14 o 
  -1   2   2      927.85      946.28      9.05 o 
   0   2   2      600.98      613.82      6.13 o 
   1   2   2     1560.52     1556.42     14.66 o 
   2   2   2       32.20       36.21      0.38 o 
   3   2   2      283.44      275.86      2.66 o 
   4   2   2       19.47       20.03      0.63 o 
   5   2   2       72.10       70.95      0.95 o 
   6   2   2       13.45       13.77      0.47 o 
   7   2   2       26.42       25.62      1.48 o 
   8   2   2        4.46        4.23      0.82 o 
  -8   3   2        2.54        1.56      0.59 o 
  -7   3   2       13.16       13.28      0.61 o 
  -6   3   2        8.59        8.53      0.35 o 
  -5   3   2       24.04       24.01      0.65 o 
  -4   3   2      110.02      104.03      1.24 o 
  -3   3   2       47.89       48.65      0.64 o 
  -2   3   2      309.33      304.74      2.72 o 
  -1   3   2       41.30       40.27      0.45 o 
   0   3   2     1138.56     1177.28     11.53 o 
   1   3   2       27.73       28.85      0.62 o 
   2   3   2      582.57      573.23      5.87 o 
   3   3   2       58.30       58.60      0.72 o 
   4   3   2       87.43       85.39      1.14 o 
   5   3   2       13.36       13.41      0.34 o 
   6   3   2       16.01       17.28      0.66 o 
   7   3   2       13.33       15.33      1.14 o 
   8   3   2        2.43        1.88      0.83 o 
  -7   4   2        4.06        3.66      0.54 o 
  -6   4   2       27.31       27.98      0.57 o 
  -5   4   2       20.13       18.56      0.53 o 
  -4   4   2       29.40       26.65      0.98 o 
  -3   4   2      120.65      113.99      1.15 o 
  -2   4   2       92.23       84.44      1.05 o 
  -1   4   2      180.06      173.76      1.79 o 
   0   4   2      137.86      139.92      1.90 o 
   1   4   2        6.16        5.83      0.31 o 
   2   4   2       35.91       36.11      0.92 o 
   3   4   2       60.38       58.96      0.98 o 
   4   4   2       34.48       33.97      0.60 o 
   5   4   2       24.93       25.55      0.83 o 
   6   4   2       27.23       28.06      1.52 o 
   7   4   2        1.86        1.61      0.75 o 
  -7   5   2        4.08        5.24      0.66 o 
  -6   5   2        6.70        6.32      0.41 o 
  -5   5   2       12.33       12.60      0.59 o 
  -4   5   2       52.89       51.11      3.09 o 
  -3   5   2       53.51       52.21      2.23 o 
  -2   5   2       60.42       59.01      0.82 o 
  -1   5   2        0.99        1.11      0.48 o 
   0   5   2      238.16      233.40      3.04 o 
   1   5   2       31.51       29.47      1.46 o 
   2   5   2      176.82      168.59      3.55 o 
   3   5   2       27.69       25.22      2.04 o 
   4   5   2       19.82       17.88      0.88 o 
   5   5   2       34.89       35.32      1.05 o 
   6   5   2       12.44       12.11      0.70 o 
   7   5   2       17.54       16.89      1.31 o 
  -6   6   2       19.20       18.97      0.86 o 
  -5   6   2        7.20        6.80      0.76 o 
  -4   6   2       11.73       13.20      0.90 o 
  -3   6   2       50.48       50.06      1.79 o 
  -2   6   2       21.49       20.08      1.40 o 
  -1   6   2      110.83      111.26      2.24 o 
   0   6   2       71.10       67.86      1.22 o 
   1   6   2       63.97       62.18      1.42 o 
   2   6   2        2.86        3.15      0.93 o 
   3   6   2       98.76       99.29      1.83 o 
   4   6   2        4.93        5.48      0.51 o 
   5   6   2       43.53       46.49      1.32 o 
   6   6   2        4.57        5.22      0.55 o 
  -6   7   2        3.02        1.33      0.91 o 
  -5   7   2       14.02       13.10      1.02 o 
  -4   7   2       15.20       15.98      1.12 o 
  -3   7   2       34.03       35.28      1.62 o 
  -2   7   2        8.83        8.13      0.54 o 
  -1   7   2       12.26       12.03      0.60 o 
   0   7   2       42.23       43.24      0.97 o 
   1   7   2        0.02        0.58      0.89 o 
   2   7   2       70.38       74.11      1.39 o 
   3   7   2        8.00        8.37      0.84 o 
   4   7   2       46.38       46.86      1.35 o 
   5   7   2        6.49        6.12      1.07 o 
   6   7   2       19.61       19.64      1.16 o 
  -5   8   2        0.29        0.06      0.82 o 
  -4   8   2        6.31        5.82      0.96 o 
  -3   8   2        2.16        3.71      0.80 o 
  -2   8   2        2.32        2.04      0.69 o 
  -1   8   2       18.22       18.72      1.11 o 
   0   8   2        0.76        0.49      0.33 o 
   1   8   2       44.29       45.89      1.50 o 
   2   8   2        7.01        6.96      0.57 o 
   3   8   2       33.09       35.49      1.17 o 
   4   8   2        2.29        3.05      0.54 o 
   5   8   2       12.79       13.28      0.86 o 
  -4   9   2        6.09        8.78      1.13 o 
  -3   9   2        5.80        6.16      1.13 o 
  -2   9   2        7.12        8.20      1.13 o 
  -1   9   2        4.12        3.68      0.61 o 
   0   9   2        7.45        7.61      1.56 o 
   1   9   2        5.83        4.53      0.50 o 
   2   9   2        8.80        7.25      0.92 o 
   3   9   2       10.48       11.30      0.81 o 
   4   9   2        9.65       10.07      0.79 o 
  -1  10   2       18.29       18.70      1.59 o 
   0  10   2        1.35        1.84      0.71 o 
   1  10   2       28.63       30.07      1.83 o 
  -1 -10   3       15.29       15.03      0.74 o 
   0 -10   3        3.00        1.57      0.59 o 
   1 -10   3       11.45       10.70      0.86 o 
  -3  -9   3        1.80        2.35      0.42 o 
  -2  -9   3        9.87        9.08      0.50 o 
  -1  -9   3       16.18       16.24      0.65 o 
   0  -9   3       24.30       25.41      1.15 o 
   1  -9   3       17.11       18.24      0.70 o 
   2  -9   3       20.16       21.62      0.87 o 
   3  -9   3       19.54       19.07      0.71 o 
  -5  -8   3        7.52        7.96      0.73 o 
  -4  -8   3        1.27        1.44      0.42 o 
  -3  -8   3       31.96       32.69      0.78 o 
  -2  -8   3       12.04       12.24      0.48 o 
  -1  -8   3       50.32       48.16      1.06 o 
   0  -8   3        6.62        6.65      0.37 o 
   1  -8   3       29.81       29.70      0.62 o 
   2  -8   3       15.51       15.21      0.47 o 
   3  -8   3       12.51       10.94      0.47 o 
   4  -8   3       21.79       20.38      1.21 o 
   5  -8   3        2.02        1.68      0.73 o 
  -6  -7   3        9.89        9.78      0.72 o 
  -5  -7   3        1.13        0.74      0.40 o 
  -4  -7   3       43.26       47.47      1.01 o 
  -3  -7   3        1.35        1.74      0.31 o 
  -2  -7   3       58.52       60.78      1.02 o 
  -1  -7   3       16.40       15.86      0.52 o 
   0  -7   3       93.39       95.35      1.34 o 
   1  -7   3       43.62       43.82      0.66 o 
   2  -7   3      120.00      120.36      1.50 o 
   3  -7   3        9.38        8.68      0.36 o 
   4  -7   3       29.09       27.76      0.64 o 
   5  -7   3        8.19        9.58      0.71 o 
   6  -7   3        1.31        1.14      0.58 o 
  -6  -6   3        4.16        4.46      0.42 o 
  -5  -6   3       41.28       41.63      0.86 o 
  -4  -6   3        5.97        5.21      0.27 o 
  -3  -6   3       48.21       47.94      1.53 o 
  -2  -6   3        9.25        9.46      0.36 o 
  -1  -6   3      183.39      187.63      3.63 o 
   0  -6   3        2.59        2.39      0.60 o 
   1  -6   3      104.37      105.33      1.16 o 
   2  -6   3       14.53       14.33      0.81 o 
   3  -6   3       30.77       32.88      0.59 o 
   4  -6   3       49.40       49.87      0.78 o 
   5  -6   3       29.81       29.35      0.78 o 
   6  -6   3        9.72        9.07      0.79 o 
  -7  -5   3        5.93        4.93      0.66 o 
  -6  -5   3       20.21       21.14      0.65 o 
  -5  -5   3        0.23        0.45      0.27 o 
  -4  -5   3       99.47      105.06      1.25 o 
  -3  -5   3       15.09       13.85      0.36 o 
  -2  -5   3      126.33      131.25      1.55 o 
  -1  -5   3       43.45       41.68      1.09 o 
   0  -5   3       33.17       32.93      0.96 o 
   1  -5   3       69.19       68.90      0.73 o 
   2  -5   3       75.63       75.66      0.86 o 
   3  -5   3       34.98       32.98      0.85 o 
   4  -5   3       10.40        9.63      0.50 o 
   5  -5   3       50.08       51.71      1.01 o 
   6  -5   3        5.93        4.82      0.59 o 
   7  -5   3       35.43       39.95      3.52 o 
  -7  -4   3       17.65       18.08      0.73 o 
  -6  -4   3        8.82        8.32      0.46 o 
  -5  -4   3       38.99       39.26      0.81 o 
  -4  -4   3       15.27       14.09      0.32 o 
  -3  -4   3       15.25       16.39      0.52 o 
  -2  -4   3       46.69       45.96      0.72 o 
  -1  -4   3      107.66      107.03      2.62 o 
   0  -4   3       76.09       73.67      0.83 o 
   1  -4   3      122.47      118.74      1.09 o 
   2  -4   3      107.89      109.02      1.19 o 
   3  -4   3       54.99       54.36      0.64 o 
   4  -4   3      138.29      136.43      1.41 o 
   5  -4   3       19.01       19.16      0.54 o 
   6  -4   3       42.91       42.36      1.37 o 
   7  -4   3        2.66        4.12      1.19 o 
  -7  -3   3        6.28        5.51      0.43 o 
  -6  -3   3       51.01       52.70      1.04 o 
  -5  -3   3        4.80        4.64      0.32 o 
  -4  -3   3      235.83      243.83      2.38 o 
  -3  -3   3       28.50       26.50      0.53 o 
  -2  -3   3      327.91      343.35      3.39 o 
  -1  -3   3      136.20      135.57      1.81 o 
   0  -3   3      184.20      176.32      1.86 o 
   1  -3   3       46.10       42.34      0.52 o 
   2  -3   3       31.89       31.54      0.63 o 
   3  -3   3      106.58      104.03      1.05 o 
   4  -3   3       31.51       33.27      0.49 o 
   5  -3   3       84.11       80.83      1.12 o 
   6  -3   3       12.18       12.06      0.72 o 
   7  -3   3       30.77       30.14      2.29 o 
  -8  -2   3        7.49        7.80      0.65 o 
  -7  -2   3       24.44       23.08      0.93 o 
  -6  -2   3       13.11       12.62      0.49 o 
  -5  -2   3      113.80      118.14      1.68 o 
  -4  -2   3       18.08       17.92      0.45 o 
  -3  -2   3      410.61      423.14      3.31 o 
  -2  -2   3      104.63       99.75      1.11 o 
  -1  -2   3      390.26      385.65      4.38 o 
   0  -2   3      102.32      114.06      1.35 o 
   1  -2   3      256.32      262.47      2.10 o 
   2  -2   3      115.50      112.47      0.99 o 
   3  -2   3      119.72      122.08      1.11 o 
   4  -2   3       70.52       69.97      0.77 o 
   5  -2   3        1.01        1.40      0.29 o 
   6  -2   3       34.98       38.06      0.97 o 
   7  -2   3        0.73        1.08      0.53 o 
   8  -2   3        7.69        7.81      1.25 o 
  -8  -1   3        3.11        3.32      0.58 o 
  -7  -1   3        7.84        7.62      0.47 o 
  -6  -1   3       44.80       47.03      1.55 o 
  -5  -1   3       23.64       23.10      0.47 o 
  -4  -1   3       62.68       62.20      0.78 o 
  -3  -1   3       97.81       98.13      0.93 o 
  -2  -1   3      251.35      252.48      3.05 o 
  -1  -1   3      847.89      879.15      8.14 o 
   0  -1   3     1699.80     1679.71     26.31 o 
   1  -1   3      372.07      374.97      2.93 o 
   2  -1   3      202.28      204.35      1.76 o 
   3  -1   3      216.93      213.58      1.77 o 
   4  -1   3       74.92       76.99      0.84 o 
   5  -1   3       56.44       55.65      0.72 o 
   6  -1   3        5.34        5.56      0.37 o 
   7  -1   3        6.37        6.22      0.66 o 
   8  -1   3        5.09        5.43      0.87 o 
  -8   0   3       15.20       17.50      0.84 o 
  -7   0   3        0.26        0.29      0.30 o 
  -6   0   3        3.38        3.06      0.26 o 
  -5   0   3       54.00       57.16      0.93 o 
  -4   0   3       20.57       19.71      0.42 o 
  -3   0   3      571.74      588.37      4.71 o 
  -2   0   3        0.93        1.90      0.09 o 
  -1   0   3      275.69      306.93      2.53 o 
   0   0   3      931.54      881.72      7.68 o 
   1   0   3      240.12      246.69      2.17 o 
   2   0   3      393.34      402.09      3.25 o 
   3   0   3       77.42       77.40      0.74 o 
   4   0   3       39.61       37.96      0.49 o 
   5   0   3        4.17        4.03      0.27 o 
   6   0   3       51.56       53.59      0.99 o 
   7   0   3        0.40        0.57      0.33 o 
   8   0   3        7.87       10.08      1.43 o 
  -8   1   3        2.86        3.37      0.55 o 
  -7   1   3        7.98        8.61      0.45 o 
  -6   1   3       43.99       45.32      0.85 o 
  -5   1   3       23.48       22.29      0.57 o 
  -4   1   3       65.43       64.68      0.90 o 
  -3   1   3       97.63       98.12      1.48 o 
  -2   1   3      250.09      252.30      2.42 o 
  -1   1   3      845.92      882.06      9.22 o 
   0   1   3     1683.90     1690.60     20.79 o 
   1   1   3      377.93      381.33      2.97 o 
   2   1   3      196.15      197.14      1.60 o 
   3   1   3      218.16      216.13      1.65 o 
   4   1   3       73.00       75.52      0.85 o 
   5   1   3       58.05       59.24      0.82 o 
   6   1   3        5.16        4.82      0.33 o 
   7   1   3        7.19        7.40      0.50 o 
   8   1   3        5.03        6.22      0.69 o 
  -8   2   3        7.27        8.59      0.82 o 
  -7   2   3       24.87       26.07      0.72 o 
  -6   2   3       13.63       13.23      0.44 o 
  -5   2   3      114.51      116.39      1.90 o 
  -4   2   3       18.49       18.49      0.41 o 
  -3   2   3      404.26      416.82      4.17 o 
  -2   2   3      106.47      102.02      1.20 o 
  -1   2   3      391.91      386.78      4.34 o 
   0   2   3      105.32      117.97      1.34 o 
   1   2   3      253.32      257.93      2.78 o 
   2   2   3      117.29      113.75      1.21 o 
   3   2   3      116.70      117.99      1.13 o 
   4   2   3       74.27       73.71      1.37 o 
   5   2   3        1.19        1.62      0.44 o 
   6   2   3       34.53       34.47      0.86 o 
   7   2   3        0.70        0.86      0.50 o 
   8   2   3        7.45        6.31      0.92 o 
  -7   3   3        6.51        6.69      0.51 o 
  -6   3   3       51.54       54.59      0.89 o 
  -5   3   3        4.67        4.58      0.28 o 
  -4   3   3      242.04      243.65      3.06 o 
  -3   3   3       28.33       26.38      0.75 o 
  -2   3   3      333.62      346.65      3.50 o 
  -1   3   3      132.65      130.08      1.52 o 
   0   3   3      176.05      170.58      1.93 o 
   1   3   3       47.45       43.05      0.73 o 
   2   3   3       29.63       29.77      0.44 o 
   3   3   3      104.58      101.19      1.26 o 
   4   3   3       29.72       31.44      0.57 o 
   5   3   3       84.02       80.09      1.21 o 
   6   3   3       11.87       11.75      0.50 o 
   7   3   3       31.11       34.20      1.62 o 
  -7   4   3       17.96       17.50      1.29 o 
  -6   4   3        8.97        7.86      0.33 o 
  -5   4   3       39.51       38.11      1.13 o 
  -4   4   3       15.25       14.78      0.73 o 
  -3   4   3       14.51       15.37      0.49 o 
  -2   4   3       47.53       46.34      0.74 o 
  -1   4   3      110.88      110.98      1.37 o 
   0   4   3       76.39       73.08      1.15 o 
   1   4   3      119.99      115.45      1.68 o 
   2   4   3      107.77      110.96      1.45 o 
   3   4   3       52.73       52.64      1.03 o 
   4   4   3      139.59      136.09      1.79 o 
   5   4   3       19.03       19.38      0.89 o 
   6   4   3       42.30       45.33      1.19 o 
   7   4   3        2.67        0.31      0.78 o 
  -7   5   3        5.96        4.55      0.61 o 
  -6   5   3       19.20       21.32      0.68 o 
  -5   5   3        0.16        0.45      0.32 o 
  -4   5   3       97.82      101.10      1.97 o 
  -3   5   3       14.98       13.71      2.21 o 
  -2   5   3      122.95      127.13      1.61 o 
  -1   5   3       44.85       42.86      1.56 o 
   0   5   3       31.90       32.13      0.79 o 
   1   5   3       72.02       72.40      1.19 o 
   2   5   3       76.85       77.50      1.42 o 
   3   5   3       34.63       32.19      0.97 o 
   4   5   3       10.27       10.46      0.93 o 
   5   5   3       49.36       53.28      1.39 o 
   6   5   3        5.81        6.21      0.71 o 
   7   5   3       35.35       36.66      1.86 o 
  -6   6   3        4.05        4.61      0.55 o 
  -5   6   3       40.29       41.88      1.74 o 
  -4   6   3        5.73        4.81      0.65 o 
  -3   6   3       48.25       48.28      1.83 o 
  -1   6   3      183.39      183.16      2.73 o 
   0   6   3        2.13        1.99      0.54 o 
   1   6   3      104.20      102.92      2.94 o 
   2   6   3       13.89       13.76      0.92 o 
   3   6   3       30.88       32.98      0.77 o 
   4   6   3       48.58       48.56      1.03 o 
   5   6   3       30.02       31.48      1.05 o 
   6   6   3        9.55        9.61      0.70 o 
  -6   7   3       10.04       11.14      0.78 o 
  -5   7   3        1.27        1.10      0.64 o 
  -4   7   3       42.52       43.78      1.91 o 
  -3   7   3        1.36        1.09      0.57 o 
  -2   7   3       58.44       60.61      1.54 o 
  -1   7   3       16.85       17.24      0.61 o 
   0   7   3       95.75       92.36      2.42 o 
   1   7   3       42.90       42.26      0.80 o 
   2   7   3      121.35      122.29      1.77 o 
   3   7   3        9.01        8.34      0.49 o 
   4   7   3       29.98       30.67      1.09 o 
   5   7   3        7.56        9.71      0.70 o 
   6   7   3        1.42        1.70      0.60 o 
  -5   8   3        7.89        9.59      1.11 o 
  -4   8   3        1.32        0.74      0.75 o 
  -3   8   3       32.94       34.87      1.78 o 
  -2   8   3       11.95       13.74      1.12 o 
  -1   8   3       49.97       46.93      1.27 o 
   0   8   3        6.56        7.82      0.50 o 
   1   8   3       30.48       30.47      0.87 o 
   2   8   3       15.28       14.44      0.58 o 
   3   8   3       13.26       11.73      0.74 o 
   4   8   3       21.02       20.74      0.98 o 
   5   8   3        2.05        1.14      0.91 o 
  -3   9   3        1.86        1.79      0.92 o 
  -2   9   3        9.74        9.49      1.18 o 
  -1   9   3       16.13       17.01      0.91 o 
   0   9   3       24.06       24.53      1.11 o 
   1   9   3       16.65       17.17      0.97 o 
   2   9   3       19.38       20.61      1.55 o 
   3   9   3       20.10       21.62      1.39 o 
  -1  10   3       14.38       13.13      1.37 o 
   0  10   3        3.12        1.75      0.70 o 
   1  10   3       11.05        9.93      1.37 o 
  -1 -10   4        3.97        3.75      0.52 o 
   0 -10   4        8.79        8.41      0.59 o 
   1 -10   4        2.64        1.83      0.57 o 
  -3  -9   4       13.88       14.53      0.67 o 
  -2  -9   4       19.89       21.34      1.12 o 
  -1  -9   4       32.41       33.59      0.90 o 
   0  -9   4       16.31       17.77      0.68 o 
   1  -9   4       20.53       20.66      0.85 o 
   2  -9   4        2.06        1.64      0.47 o 
   3  -9   4       13.43       11.49      0.70 o 
  -5  -8   4       19.34       18.13      1.07 o 
  -4  -8   4        7.20        7.46      0.51 o 
  -3  -8   4       22.39       22.37      0.66 o 
  -2  -8   4       25.70       26.63      0.70 o 
  -1  -8   4       16.29       17.64      0.61 o 
   0  -8   4       43.41       42.87      0.93 o 
   1  -8   4       25.01       24.79      0.62 o 
   2  -8   4       24.34       25.32      0.73 o 
   3  -8   4        2.01        2.07      0.37 o 
   4  -8   4       19.85       20.19      0.76 o 
   5  -8   4        0.81        1.00      0.89 o 
  -5  -7   4        5.19        4.45      0.50 o 
  -4  -7   4       42.54       43.34      1.25 o 
  -3  -7   4       31.08       30.12      0.70 o 
  -2  -7   4       62.99       63.29      1.06 o 
  -1  -7   4       11.69       10.51      0.45 o 
   0  -7   4        5.01        4.60      0.33 o 
   1  -7   4       18.60       18.35      0.45 o 
   2  -7   4       13.45       14.30      0.42 o 
   3  -7   4       27.24       27.29      0.57 o 
   4  -7   4       26.90       28.53      0.66 o 
   5  -7   4        2.56        1.71      0.61 o 
  -6  -6   4        3.31        3.99      0.44 o 
  -5  -6   4       52.88       54.42      1.65 o 
  -4  -6   4       11.47       11.20      0.40 o 
  -3  -6   4       14.66       14.51      0.39 o 
  -2  -6   4       74.50       74.15      1.35 o 
  -1  -6   4        2.16        2.14      0.47 o 
   0  -6   4      118.36      116.56      1.63 o 
   1  -6   4        9.50        9.75      0.61 o 
   2  -6   4       20.24       19.77      0.40 o 
   3  -6   4       33.50       36.47      0.62 o 
   4  -6   4        8.88        7.97      0.36 o 
   5  -6   4       15.58       17.06      0.70 o 
   6  -6   4        3.20        3.44      0.75 o 
  -7  -5   4        0.31       -0.10      0.49 o 
  -6  -5   4       19.50       19.10      0.65 o 
  -5  -5   4       16.66       16.22      0.57 o 
  -4  -5   4       12.93       12.56      0.41 o 
  -3  -5   4      159.02      160.69      2.31 o 
  -2  -5   4       49.65       49.26      1.05 o 
  -1  -5   4      184.40      184.43      1.99 o 
   0  -5   4      117.61      115.81      1.88 o 
   1  -5   4      336.31      334.28      2.81 o 
   2  -5   4       45.48       44.48      0.77 o 
   3  -5   4      194.88      194.59      2.09 o 
   4  -5   4        0.65        0.42      0.17 o 
   5  -5   4       19.73       16.88      1.29 o 
   6  -5   4        7.66        5.22      1.04 o 
   7  -5   4        9.91        9.43      1.37 o 
  -7  -4   4       15.47       16.19      0.61 o 
  -6  -4   4        9.55        9.14      0.53 o 
  -5  -4   4       69.57       75.19      1.28 o 
  -4  -4   4       98.45       95.20      1.14 o 
  -3  -4   4       54.08       54.64      0.86 o 
  -2  -4   4      290.21      291.23      3.02 o 
  -1  -4   4       74.78       72.27      2.32 o 
   0  -4   4      391.02      397.73      3.94 o 
   1  -4   4      208.24      205.41      1.87 o 
   2  -4   4      128.90      125.56      1.20 o 
   3  -4   4       24.56       22.87      0.65 o 
   4  -4   4      107.44      106.72      1.24 o 
   5  -4   4        3.88        3.55      0.56 o 
   6  -4   4       36.18       34.43      3.99 o 
   7  -4   4        0.20        0.04      0.92 o 
  -7  -3   4       11.79       10.58      0.55 o 
  -6  -3   4       61.64       63.92      1.18 o 
  -5  -3   4       36.96       37.24      0.79 o 
  -4  -3   4      106.56      109.01      1.52 o 
  -3  -3   4       71.47       71.24      0.91 o 
  -2  -3   4      103.79      101.96      1.56 o 
  -1  -3   4      385.09      404.80      4.24 o 
   0  -3   4       42.63       44.18      0.67 o 
   1  -3   4      416.22      418.63      3.33 o 
   2  -3   4       58.40       60.20      0.65 o 
   3  -3   4      246.64      246.50      2.36 o 
   4  -3   4       58.68       57.26      0.98 o 
   5  -3   4       39.86       39.82      0.93 o 
   6  -3   4        0.90       -0.05      0.66 o 
   7  -3   4        6.31        5.27      0.74 o 
  -8  -2   4        1.64        1.96      0.56 o 
  -7  -2   4       36.18       37.16      0.91 o 
  -6  -2   4        2.66        3.24      0.34 o 
  -5  -2   4       64.88       66.75      1.59 o 
  -4  -2   4       24.65       23.51      0.51 o 
  -3  -2   4      260.49      263.95      2.48 o 
  -2  -2   4       17.30       16.35      0.80 o 
  -1  -2   4      466.98      490.13      4.63 o 
   0  -2   4       33.84       31.79      0.43 o 
   1  -2   4      312.15      324.52      3.21 o 
   2  -2   4      238.61      235.74      2.07 o 
   3  -2   4       42.16       42.41      0.53 o 
   4  -2   4      125.09      121.75      1.26 o 
   5  -2   4        4.41        4.15      0.75 o 
   6  -2   4       36.43       38.25      1.29 o 
   7  -2   4       11.83       12.17      0.84 o 
   8  -2   4        4.76        4.61      0.81 o 
  -8  -1   4        2.76        2.30      0.63 o 
  -7  -1   4       10.28       10.13      0.88 o 
  -6  -1   4       37.64       39.37      0.86 o 
  -5  -1   4       20.38       19.68      0.43 o 
  -4  -1   4      163.89      165.24      1.59 o 
  -3  -1   4       20.71       18.50      0.29 o 
  -2  -1   4      291.58      294.86      2.90 o 
  -1  -1   4      289.48      281.93      2.74 o 
   0  -1   4     1356.07     1363.92     13.04 o 
   1  -1   4      639.09      617.72      5.75 o 
   2  -1   4       78.61       79.63      1.09 o 
   3  -1   4      319.99      318.50      3.02 o 
   4  -1   4       63.13       60.32      0.72 o 
   5  -1   4      192.25      192.32      3.48 o 
   6  -1   4       22.63       23.00      0.96 o 
   7  -1   4       31.98       32.68      1.35 o 
   8  -1   4       16.90       18.97      1.15 o 
  -8   0   4        7.10        6.10      0.72 o 
  -7   0   4        9.06        8.11      0.87 o 
  -6   0   4       10.52       10.91      0.40 o 
  -5   0   4        3.11        2.62      0.20 o 
  -4   0   4       83.35       83.79      1.01 o 
  -3   0   4      113.73      109.77      1.03 o 
  -2   0   4      146.27      131.14      1.27 o 
  -1   0   4       90.60       92.80      1.00 o 
   0   0   4      596.62      559.67      5.51 o 
   1   0   4        5.25        4.62      0.18 o 
   2   0   4     1745.80     1715.68     13.08 o 
   3   0   4       27.93       30.33      0.39 o 
   4   0   4      306.89      301.60      2.95 o 
   5   0   4       19.98       19.46      0.66 o 
   6   0   4       78.91       81.31      1.57 o 
   7   0   4       50.56       55.01      1.61 o 
   8   0   4       31.18       30.98      2.73 o 
  -8   1   4        2.63        2.07      0.55 o 
  -7   1   4       10.38       10.26      0.52 o 
  -6   1   4       35.76       38.08      0.99 o 
  -5   1   4       20.43       19.33      0.93 o 
  -4   1   4      158.87      161.06      1.74 o 
  -3   1   4       21.79       19.96      0.31 o 
  -2   1   4      285.57      290.22      2.55 o 
  -1   1   4      293.48      284.37      2.96 o 
   0   1   4     1347.57     1375.09     14.32 o 
   1   1   4      662.49      646.41      5.01 o 
   2   1   4       78.32       81.16      0.84 o 
   3   1   4      333.05      332.80      2.97 o 
   4   1   4       62.59       59.06      0.83 o 
   5   1   4      194.78      197.15      2.59 o 
   6   1   4       22.82       22.73      0.93 o 
   7   1   4       32.76       33.87      0.96 o 
   8   1   4       17.03       17.68      1.97 o 
  -8   2   4        1.59        1.39      0.62 o 
  -7   2   4       35.11       35.93      0.85 o 
  -6   2   4        2.77        3.22      0.30 o 
  -5   2   4       63.34       64.37      1.00 o 
  -4   2   4       22.73       21.91      0.56 o 
  -3   2   4      256.55      260.37      2.54 o 
  -2   2   4       15.51       14.37      0.29 o 
  -1   2   4      467.17      493.26      5.50 o 
   0   2   4       36.06       33.60      0.57 o 
   1   2   4      315.12      326.41      3.39 o 
   2   2   4      237.05      234.06      2.35 o 
   3   2   4       42.51       43.88      0.59 o 
   4   2   4      130.15      126.32      1.38 o 
   5   2   4        4.77        3.85      0.23 o 
   6   2   4       38.48       37.48      0.93 o 
   7   2   4       11.76       12.36      0.64 o 
   8   2   4        4.68        6.30      0.92 o 
  -7   3   4       11.56       10.73      0.58 o 
  -6   3   4       60.71       62.68      0.94 o 
  -5   3   4       35.35       35.27      0.76 o 
  -4   3   4      104.37      105.53      1.54 o 
  -3   3   4       67.42       68.18      0.94 o 
  -2   3   4      106.26      106.99      1.31 o 
  -1   3   4      373.16      385.04      4.45 o 
   0   3   4       43.04       43.87      0.63 o 
   1   3   4      419.45      422.23      4.38 o 
   2   3   4       59.10       59.63      0.82 o 
   3   3   4      252.85      254.03      2.59 o 
   4   3   4       57.87       56.16      0.87 o 
   5   3   4       39.77       38.95      0.72 o 
   6   3   4        1.14        1.27      0.21 o 
   7   3   4        6.43        6.69      0.88 o 
  -7   4   4       15.36       15.37      0.68 o 
  -6   4   4        9.50        9.68      0.40 o 
  -5   4   4       70.71       72.23      1.29 o 
  -4   4   4       96.07       93.80      1.49 o 
  -3   4   4       55.60       56.29      0.92 o 
  -2   4   4      286.39      284.41      2.84 o 
  -1   4   4       78.40       76.84      1.02 o 
   0   4   4      389.70      396.66      4.21 o 
   1   4   4      211.80      210.20      2.15 o 
   2   4   4      126.02      124.23      1.53 o 
   3   4   4       24.18       22.76      0.92 o 
   4   4   4      108.38      108.27      1.52 o 
   5   4   4        3.56        3.84      0.43 o 
   6   4   4       36.87       35.82      1.03 o 
   7   4   4        0.11        0.31      0.76 o 
  -7   5   4        0.31        0.91      0.54 o 
  -6   5   4       19.06       19.92      0.78 o 
  -5   5   4       17.24       15.90      0.65 o 
  -4   5   4       13.78       12.36      0.56 o 
  -3   5   4      160.39      162.00      2.45 o 
  -2   5   4       53.19       51.12      0.80 o 
  -1   5   4      183.70      183.90      1.93 o 
   0   5   4      119.61      115.19      1.68 o 
   1   5   4      335.88      335.28      3.69 o 
   2   5   4       45.35       44.30      1.12 o 
   3   5   4      195.95      197.70      2.92 o 
   4   5   4        0.60        0.99      0.24 o 
   5   5   4       20.68       19.59      0.88 o 
   6   5   4        7.79        7.19      0.59 o 
   7   5   4       10.46       10.82      1.16 o 
  -6   6   4        3.52        3.30      0.69 o 
  -5   6   4       52.58       56.06      2.09 o 
  -4   6   4       12.20       14.51      0.98 o 
  -3   6   4       14.52       15.70      0.98 o 
  -2   6   4       76.04       74.17      2.19 o 
  -1   6   4        1.63        0.39      2.26 o 
   0   6   4      120.04      116.94      1.84 o 
   1   6   4        8.87        9.41      0.81 o 
   2   6   4       22.56       21.85      0.89 o 
   3   6   4       33.25       37.63      1.62 o 
   4   6   4        9.37        9.27      0.76 o 
   5   6   4       15.67       16.92      1.57 o 
   6   6   4        3.43        4.10      0.70 o 
  -5   7   4        5.43        5.36      0.79 o 
  -4   7   4       43.20       41.02      1.84 o 
  -3   7   4       31.26       35.22      1.65 o 
  -2   7   4       62.70       62.90      1.30 o 
  -1   7   4       12.18       12.04      0.73 o 
   0   7   4        4.92        4.36      0.37 o 
   1   7   4       16.50       16.47      0.52 o 
   2   7   4       13.18       14.05      0.73 o 
   3   7   4       24.60       24.89      0.73 o 
   4   7   4       27.19       29.76      1.07 o 
   5   7   4        1.96        1.26      0.52 o 
  -5   8   4       19.37       19.35      1.43 o 
  -4   8   4        7.34        7.48      0.96 o 
  -3   8   4       22.72       22.90      1.45 o 
  -2   8   4       25.66       26.40      1.52 o 
  -1   8   4       16.11       18.07      0.75 o 
   0   8   4       42.21       43.72      1.56 o 
   1   8   4       24.56       27.16      0.83 o 
   2   8   4       23.75       24.14      1.27 o 
   3   8   4        2.07        2.00      0.48 o 
   4   8   4       18.56       16.41      0.92 o 
   5   8   4        0.84        1.52      1.16 o 
  -3   9   4       13.84       13.44      1.27 o 
  -2   9   4       19.33       19.90      1.51 o 
  -1   9   4       33.47       35.61      1.05 o 
   0   9   4       16.19       17.11      0.73 o 
   1   9   4       21.10       20.32      0.80 o 
   2   9   4        2.11        3.10      0.92 o 
   3   9   4       13.11       11.55      1.22 o 
  -1  10   4        3.87        3.01      1.04 o 
   0  10   4        9.35        8.79      0.89 o 
   1  10   4        2.49        2.87      1.05 o 
  -3  -9   5       11.62       10.47      0.57 o 
  -2  -9   5        0.84        0.75      0.37 o 
  -1  -9   5       14.09       13.86      1.25 o 
   0  -9   5        5.12        5.88      0.47 o 
   1  -9   5       24.95       24.56      0.94 o 
   2  -9   5        5.96        6.72      0.58 o 
   3  -9   5       10.54       10.32      0.70 o 
  -4  -8   5       17.30       15.64      0.73 o 
  -3  -8   5        1.41        1.35      0.35 o 
  -2  -8   5       22.96       22.98      0.65 o 
  -1  -8   5        5.79        6.33      0.44 o 
   0  -8   5       30.62       30.05      0.76 o 
   1  -8   5        7.59        8.18      0.64 o 
   2  -8   5       16.03       16.58      0.61 o 
   3  -8   5       31.71       29.63      0.93 o 
   4  -8   5        7.47        6.08      0.59 o 
  -5  -7   5        2.07        2.13      0.91 o 
  -4  -7   5       15.18       15.74      0.99 o 
  -3  -7   5       22.33       22.92      0.71 o 
  -2  -7   5        7.45        7.29      0.40 o 
  -1  -7   5       24.91       24.23      0.70 o 
   0  -7   5       12.86       13.39      0.49 o 
   1  -7   5       45.60       45.48      0.89 o 
   2  -7   5       78.00       79.38      1.22 o 
   3  -7   5       60.86       60.15      1.00 o 
   4  -7   5       54.09       55.72      0.97 o 
   5  -7   5       11.22       10.13      1.30 o 
  -6  -6   5        2.57        3.07      0.54 o 
  -5  -6   5       21.91       21.98      0.83 o 
  -4  -6   5       10.28       10.75      0.45 o 
  -3  -6   5       49.88       50.86      0.88 o 
  -2  -6   5       28.88       29.36      0.68 o 
  -1  -6   5       39.10       41.43      0.82 o 
   0  -6   5      174.56      177.11      2.40 o 
   1  -6   5       17.72       17.43      0.36 o 
   2  -6   5      119.00      120.56      1.48 o 
   3  -6   5       23.59       23.88      0.65 o 
   4  -6   5       24.38       25.88      0.58 o 
   5  -6   5       59.36       57.62      2.36 o 
   6  -6   5        8.22        8.71      1.59 o 
  -7  -5   5        6.16        4.85      0.62 o 
  -6  -5   5       20.32       18.85      0.65 o 
  -5  -5   5       13.27       13.35      0.52 o 
  -4  -5   5       21.22       18.99      0.54 o 
  -3  -5   5      167.32      170.49      3.44 o 
  -2  -5   5      120.16      115.87      1.57 o 
  -1  -5   5      351.63      351.69      4.43 o 
   0  -5   5      181.27      175.52      2.59 o 
   1  -5   5      215.48      217.52      2.52 o 
   2  -5   5       14.53       13.83      0.67 o 
   3  -5   5      151.06      149.56      1.67 o 
   4  -5   5        2.41        2.08      0.20 o 
   5  -5   5       13.32       10.99      1.20 o 
   6  -5   5       11.30       11.11      1.88 o 
   7  -5   5        0.53        1.00      0.75 o 
  -7  -4   5        4.89        4.86      0.49 o 
  -6  -4   5       21.68       20.28      0.65 o 
  -5  -4   5       24.53       22.76      0.77 o 
  -4  -4   5       70.15       69.03      0.91 o 
  -3  -4   5       89.91       83.52      1.71 o 
  -2  -4   5      134.01      134.14      1.94 o 
  -1  -4   5      259.61      254.05      3.27 o 
   0  -4   5      459.14      470.82      5.12 o 
   1  -4   5       80.67       75.32      1.05 o 
   2  -4   5      356.14      348.45      3.01 o 
   3  -4   5       21.42       21.89      0.50 o 
   4  -4   5       86.34       80.50      1.03 o 
   5  -4   5       33.96       35.85      0.91 o 
   6  -4   5        4.61        4.07      0.92 o 
   7  -4   5        6.44        6.73      0.81 o 
  -7  -3   5        5.61        5.60      0.47 o 
  -6  -3   5        1.35        1.19      0.31 o 
  -5  -3   5       34.28       35.44      0.78 o 
  -4  -3   5      107.88      104.50      1.76 o 
  -3  -3   5      191.84      193.21      2.60 o 
  -2  -3   5      128.86      132.42      2.13 o 
  -1  -3   5      271.03      270.36      3.98 o 
   0  -3   5       73.95       76.11      1.02 o 
   1  -3   5      342.62      339.69      3.16 o 
   2  -3   5      149.57      148.41      1.30 o 
   3  -3   5       67.43       64.55      0.99 o 
   4  -3   5      109.68      106.11      1.61 o 
   5  -3   5       22.99       23.80      1.52 o 
   6  -3   5       55.95       58.36      1.74 o 
   7  -3   5        4.68        5.08      1.11 o 
  -7  -2   5        6.70        6.23      0.48 o 
  -6  -2   5       28.72       28.85      1.05 o 
  -5  -2   5        2.00        2.16      0.36 o 
  -4  -2   5      102.68      101.81      1.26 o 
  -3  -2   5       60.43       60.75      0.97 o 
  -2  -2   5      174.30      164.20      1.94 o 
  -1  -2   5      507.69      542.07      5.02 o 
   0  -2   5       23.81       16.99      0.32 o 
   1  -2   5      496.88      528.99      5.11 o 
   2  -2   5       18.79       17.82      0.40 o 
   3  -2   5      303.51      300.85      2.80 o 
   4  -2   5       29.37       26.22      0.80 o 
   5  -2   5       86.56       87.73      2.00 o 
   6  -2   5        0.74        1.33      0.63 o 
   7  -2   5       47.53       49.99      2.88 o 
  -8  -1   5       22.42       23.80      0.97 o 
  -7  -1   5       28.32       28.46      0.90 o 
  -6  -1   5       38.14       38.88      0.86 o 
  -5  -1   5      167.43      168.13      2.08 o 
  -4  -1   5       47.07       47.84      0.75 o 
  -3  -1   5      217.21      224.75      2.46 o 
  -2  -1   5      135.13      139.63      1.51 o 
  -1  -1   5      249.88      252.70      2.70 o 
   0  -1   5     1155.14     1197.97     11.80 o 
   1  -1   5      190.43      175.54      1.82 o 
   2  -1   5      202.84      209.04      2.39 o 
   3  -1   5       13.77       13.45      0.25 o 
   4  -1   5      139.04      138.56      1.47 o 
   5  -1   5       26.56       26.68      2.29 o 
   6  -1   5       40.27       41.66      1.35 o 
   7  -1   5       15.12       13.98      0.92 o 
   8  -1   5        2.66        3.16      0.77 o 
  -8   0   5       24.75       24.24      1.19 o 
  -7   0   5       72.82       77.79      1.57 o 
  -6   0   5       84.59       87.54      1.36 o 
  -5   0   5       59.69       58.58      0.78 o 
  -4   0   5      303.58      309.96      3.02 o 
  -3   0   5        4.85        5.15      0.37 o 
  -2   0   5     1051.76     1099.14      9.99 o 
  -1   0   5      222.65      222.51      2.24 o 
   0   0   5       75.42       61.05      0.78 o 
   1   0   5       15.45       17.45      0.28 o 
   2   0   5       11.52       11.53      0.40 o 
   3   0   5        9.28        9.64      0.25 o 
   4   0   5       60.05       61.72      0.98 o 
   5   0   5        5.97        5.08      0.22 o 
   6   0   5        9.27        8.27      0.68 o 
   7   0   5        0.71        0.76      0.53 o 
   8   0   5        7.64        5.66      1.03 o 
  -8   1   5       22.92       22.64      1.22 o 
  -7   1   5       28.95       28.09      0.87 o 
  -6   1   5       39.03       39.51      1.18 o 
  -5   1   5      169.70      169.45      2.52 o 
  -4   1   5       47.16       49.11      0.99 o 
  -3   1   5      227.06      237.56      2.46 o 
  -2   1   5      135.23      142.21      1.40 o 
  -1   1   5      263.17      266.22      2.64 o 
   0   1   5     1147.82     1182.25     12.49 o 
   1   1   5      186.57      172.73      1.64 o 
   2   1   5      196.13      202.17      1.91 o 
   3   1   5       13.35       13.69      0.51 o 
   4   1   5      133.01      135.75      1.83 o 
   5   1   5       26.31       25.66      0.61 o 
   6   1   5       37.50       39.60      0.99 o 
   7   1   5       15.17       16.44      0.73 o 
   8   1   5        2.19        1.51      1.15 o 
  -7   2   5        6.94        6.13      0.43 o 
  -6   2   5       30.24       30.34      0.71 o 
  -5   2   5        2.46        2.67      0.22 o 
  -4   2   5      106.41      105.11      1.53 o 
  -3   2   5       60.59       60.21      0.93 o 
  -2   2   5      172.07      161.68      2.08 o 
  -1   2   5      508.84      545.74      6.10 o 
   0   2   5       26.51       20.36      0.73 o 
   1   2   5      495.75      529.65      5.00 o 
   2   2   5       17.54       16.87      0.43 o 
   3   2   5      297.66      294.55      3.57 o 
   4   2   5       27.30       24.98      0.64 o 
   5   2   5       83.83       85.19      1.28 o 
   6   2   5        0.92        0.51      0.31 o 
   7   2   5       46.08       47.64      1.34 o 
  -7   3   5        5.74        5.40      0.45 o 
  -6   3   5        1.00        1.02      0.22 o 
  -5   3   5       34.61       33.43      0.76 o 
  -4   3   5      105.47      102.60      1.57 o 
  -3   3   5      197.19      196.39      2.05 o 
  -2   3   5      128.56      132.22      2.05 o 
  -1   3   5      271.10      271.64      3.35 o 
   0   3   5       75.60       79.05      1.02 o 
   1   3   5      329.63      327.49      3.51 o 
   2   3   5      152.28      153.31      2.02 o 
   3   3   5       63.44       61.47      0.80 o 
   4   3   5      108.44      106.51      1.48 o 
   5   3   5       21.52       22.33      0.54 o 
   6   3   5       55.44       58.23      1.03 o 
   7   3   5        4.43        5.09      0.86 o 
  -7   4   5        4.46        1.24      0.54 o 
  -6   4   5       22.36       21.59      0.58 o 
  -5   4   5       23.49       22.70      0.61 o 
  -4   4   5       70.86       69.34      1.71 o 
  -3   4   5       88.63       81.39      1.65 o 
  -2   4   5      130.26      126.04      2.16 o 
  -1   4   5      261.54      255.73      2.86 o 
   0   4   5      455.08      463.35      4.90 o 
   1   4   5       83.99       78.82      1.07 o 
   2   4   5      351.21      346.51      4.49 o 
   3   4   5       23.36       23.40      0.73 o 
   4   4   5       83.90       77.99      1.19 o 
   5   4   5       35.22       36.12      0.85 o 
   6   4   5        4.60        4.32      0.41 o 
   7   4   5        6.44        7.12      0.99 o 
  -7   5   5        6.56        6.88      1.00 o 
  -6   5   5       20.61       20.60      0.80 o 
  -5   5   5       13.89       14.85      0.63 o 
  -4   5   5       21.12       18.37      1.46 o 
  -3   5   5      167.47      169.65      2.55 o 
  -2   5   5      119.96      117.00      3.24 o 
  -1   5   5      349.36      356.52      4.49 o 
   0   5   5      182.55      175.54      2.13 o 
   1   5   5      213.28      219.42      3.60 o 
   2   5   5       16.16       15.41      1.09 o 
   3   5   5      151.46      148.45      2.32 o 
   4   5   5        2.04        1.57      0.27 o 
   5   5   5       13.50       12.18      0.51 o 
   6   5   5       10.57       11.03      0.64 o 
   7   5   5        0.46        1.47      0.89 o 
  -6   6   5        2.84        2.63      0.63 o 
  -5   6   5       22.48       23.59      1.26 o 
  -4   6   5       10.63       10.60      0.91 o 
  -3   6   5       50.20       50.95      1.39 o 
  -2   6   5       30.31       31.23      0.81 o 
  -1   6   5       38.50       39.27      0.89 o 
   0   6   5      174.65      174.57      3.14 o 
   1   6   5       16.54       16.56      1.14 o 
   2   6   5      118.97      117.45      1.69 o 
   3   6   5       22.97       23.70      0.91 o 
   4   6   5       24.80       26.03      1.14 o 
   5   6   5       58.69       57.48      1.55 o 
   6   6   5        8.47        7.70      0.91 o 
  -5   7   5        1.58        1.32      0.72 o 
  -4   7   5       15.71       15.03      1.13 o 
  -3   7   5       20.33       20.90      1.32 o 
  -2   7   5        7.51        6.78      0.58 o 
  -1   7   5       23.55       21.99      0.72 o 
   0   7   5       12.84       13.02      0.55 o 
   1   7   5       46.99       45.60      0.92 o 
   2   7   5       77.76       80.13      1.30 o 
   3   7   5       61.65       60.92      1.26 o 
   4   7   5       54.64       54.61      2.01 o 
   5   7   5       11.64       11.25      1.17 o 
  -4   8   5       16.27       20.39      1.48 o 
  -3   8   5        1.38        2.54      0.86 o 
  -2   8   5       22.88       23.16      1.58 o 
  -1   8   5        5.68        5.36      0.47 o 
   0   8   5       30.35       28.69      0.86 o 
   1   8   5        7.75        8.20      0.53 o 
   2   8   5       16.61       15.22      0.80 o 
   3   8   5       32.34       32.31      0.91 o 
   4   8   5        7.86        6.33      0.66 o 
  -3   9   5       11.39       12.48      1.35 o 
  -2   9   5        0.83       -0.21      0.78 o 
  -1   9   5       14.75       13.57      0.71 o 
   0   9   5        4.96        5.87      0.57 o 
   1   9   5       26.02       24.96      0.89 o 
   2   9   5        5.64        6.97      0.69 o 
   3   9   5       10.50        8.82      1.24 o 
  -3  -9   6        8.91        9.70      0.62 o 
  -2  -9   6        5.96        5.18      0.47 o 
  -1  -9   6       11.99       11.54      0.60 o 
   0  -9   6        9.18        9.22      0.54 o 
   1  -9   6        6.99        6.81      0.86 o 
   2  -9   6        7.46        6.17      0.63 o 
   3  -9   6        0.54       -0.08      0.59 o 
  -4  -8   6       12.39       12.29      0.61 o 
  -3  -8   6       12.14       11.38      0.53 o 
  -2  -8   6        6.15        5.77      0.52 o 
  -1  -8   6       21.76       22.48      0.72 o 
   0  -8   6        5.94        6.55      0.54 o 
   1  -8   6       28.12       27.56      0.93 o 
   2  -8   6       11.42       10.16      0.59 o 
   3  -8   6       14.62       16.77      0.92 o 
   4  -8   6        4.55        4.43      0.78 o 
  -5  -7   6       13.43       11.44      0.74 o 
  -4  -7   6       36.34       36.47      0.91 o 
  -3  -7   6       21.40       20.92      0.61 o 
  -2  -7   6       86.06       89.16      1.37 o 
  -1  -7   6       49.39       50.38      1.00 o 
   0  -7   6       51.67       54.05      1.02 o 
   1  -7   6       13.13       12.93      0.51 o 
   2  -7   6       29.00       29.26      1.02 o 
   3  -7   6        5.54        4.66      0.56 o 
   4  -7   6       21.48       21.64      1.27 o 
   5  -7   6        4.67        4.77      0.98 o 
  -6  -6   6       15.21       11.66      0.86 o 
  -5  -6   6       31.99       34.38      1.40 o 
  -4  -6   6       50.32       52.10      1.03 o 
  -3  -6   6       40.95       42.82      1.14 o 
  -2  -6   6       28.13       27.98      0.80 o 
  -1  -6   6       97.49      101.02      1.58 o 
   0  -6   6       13.56       12.75      0.44 o 
   1  -6   6      110.42      111.24      1.72 o 
   2  -6   6       15.33       14.71      0.36 o 
   3  -6   6       20.10       19.80      0.46 o 
   4  -6   6        0.00        0.23      0.24 o 
   5  -6   6       21.24       21.60      1.10 o 
   6  -6   6        0.57        1.42      0.97 o 
  -6  -5   6        8.86        8.87      0.51 o 
  -5  -5   6       28.20       28.77      0.74 o 
  -4  -5   6       16.25       17.04      0.41 o 
  -3  -5   6        5.53        4.94      0.75 o 
  -2  -5   6       66.91       70.56      1.62 o 
  -1  -5   6       18.64       19.01      1.10 o 
   0  -5   6       32.52       32.24      1.22 o 
   1  -5   6       36.64       36.32      0.66 o 
   2  -5   6       53.17       55.62      0.86 o 
   3  -5   6       16.73       15.80      0.35 o 
   4  -5   6       51.26       53.04      0.85 o 
   5  -5   6        1.17        0.79      0.36 o 
   6  -5   6       12.17       13.53      1.42 o 
  -7  -4   6        1.93        1.31      0.52 o 
  -6  -4   6       27.45       29.02      0.80 o 
  -5  -4   6       12.41       12.03      0.50 o 
  -4  -4   6      107.39      110.42      1.32 o 
  -3  -4   6       48.98       47.52      1.22 o 
  -2  -4   6       89.31       93.38      1.80 o 
  -1  -4   6       25.99       25.72      0.61 o 
   0  -4   6       56.99       56.13      1.74 o 
   1  -4   6       18.26       19.68      0.68 o 
   2  -4   6       62.03       59.33      0.80 o 
   3  -4   6        0.89        1.35      0.21 o 
   4  -4   6       17.58       16.73      0.74 o 
   5  -4   6       22.72       22.06      1.43 o 
   6  -4   6        8.13        7.73      1.15 o 
   7  -4   6       16.31       17.20      1.24 o 
  -7  -3   6       30.21       30.20      1.07 o 
  -6  -3   6        6.72        6.28      0.43 o 
  -5  -3   6       95.78       94.78      1.53 o 
  -4  -3   6       23.32       22.39      0.43 o 
  -3  -3   6      131.66      137.71      1.78 o 
  -2  -3   6       14.28       13.97      0.71 o 
  -1  -3   6      214.37      228.05      2.88 o 
   0  -3   6       67.77       71.60      1.08 o 
   1  -3   6       27.53       27.56      0.94 o 
   2  -3   6      196.51      201.32      2.09 o 
   3  -3   6       10.69        9.86      0.40 o 
   4  -3   6      155.70      156.92      2.03 o 
   5  -3   6        3.38        2.81      0.47 o 
   6  -3   6       31.24       31.62      1.27 o 
   7  -3   6        1.08        0.88      0.65 o 
  -7  -2   6        0.52        0.14      0.36 o 
  -6  -2   6       47.24       46.78      0.99 o 
  -5  -2   6        0.12        0.05      0.22 o 
  -4  -2   6      114.25      112.25      1.25 o 
  -3  -2   6       60.38       59.52      2.07 o 
  -2  -2   6      332.19      348.01      3.81 o 
  -1  -2   6      141.95      143.88      1.70 o 
   0  -2   6      451.80      489.09      5.27 o 
   1  -2   6      229.28      225.36      2.35 o 
   2  -2   6       92.12       92.81      1.18 o 
   3  -2   6      267.24      265.70      3.34 o 
   4  -2   6       67.05       67.41      1.21 o 
   5  -2   6       92.40       95.31      2.59 o 
   6  -2   6       19.72       19.66      0.94 o 
   7  -2   6       17.97       19.37      2.15 o 
  -7  -1   6        2.58        2.68      0.46 o 
  -6  -1   6        3.51        3.15      0.35 o 
  -5  -1   6       41.95       43.07      0.85 o 
  -4  -1   6       24.51       24.25      0.75 o 
  -3  -1   6      206.74      206.85      2.41 o 
  -2  -1   6       48.81       48.39      0.63 o 
  -1  -1   6      320.83      336.18      3.57 o 
   0  -1   6      531.49      537.50      5.49 o 
   1  -1   6      576.05      600.31      5.68 o 
   2  -1   6      259.69      262.86      2.94 o 
   3  -1   6       72.71       72.81      1.01 o 
   4  -1   6      103.34      101.26      3.34 o 
   5  -1   6       29.30       29.65      1.45 o 
   6  -1   6       44.13       45.17      1.45 o 
   7  -1   6       14.91       12.80      0.91 o 
  -7   0   6        5.01        4.28      0.49 o 
  -6   0   6       16.17       16.53      0.69 o 
  -5   0   6       22.25       20.26      0.44 o 
  -4   0   6       10.74       10.12      0.73 o 
  -3   0   6        6.32        7.85      0.35 o 
  -2   0   6      117.90      115.64      1.96 o 
  -1   0   6       90.74       93.20      1.06 o 
   0   0   6      171.55      188.49      2.50 o 
   1   0   6      400.97      430.09      4.14 o 
   2   0   6        0.01        0.49      0.19 o 
   3   0   6      571.15      586.99      6.25 o 
   4   0   6        2.66       -0.10      1.11 o 
   5   0   6       64.25       67.62      1.39 o 
   6   0   6       14.49       14.69      0.79 o 
   7   0   6        0.70        0.68      0.97 o 
  -7   1   6        2.45        2.49      0.69 o 
  -6   1   6        3.44        2.96      0.31 o 
  -5   1   6       41.40       40.32      0.74 o 
  -4   1   6       23.42       23.39      0.70 o 
  -3   1   6      204.98      203.40      2.26 o 
  -2   1   6       46.16       46.03      0.82 o 
  -1   1   6      319.89      340.61      4.89 o 
   0   1   6      528.26      536.34      5.74 o 
   1   1   6      571.96      607.04      6.25 o 
   2   1   6      264.16      270.48      2.53 o 
   3   1   6       71.84       71.84      1.06 o 
   4   1   6      106.56      106.03      1.45 o 
   5   1   6       29.55       29.30      0.61 o 
   6   1   6       43.95       45.27      1.09 o 
   7   1   6       15.38       13.57      0.84 o 
  -7   2   6        0.52        0.35      0.32 o 
  -6   2   6       46.32       45.58      1.07 o 
  -5   2   6        0.15        0.63      0.63 o 
  -4   2   6      116.98      118.17      1.57 o 
  -3   2   6       58.47       57.17      0.85 o 
  -2   2   6      336.17      352.64      4.18 o 
  -1   2   6      139.89      141.89      1.91 o 
   0   2   6      456.12      494.57      5.66 o 
   1   2   6      231.64      231.84      2.37 o 
   2   2   6       93.36       96.33      1.32 o 
   3   2   6      265.98      266.67      2.74 o 
   4   2   6       67.03       68.00      1.29 o 
   5   2   6       94.13       95.69      1.76 o 
   6   2   6       20.34       19.42      0.71 o 
   7   2   6       18.56       17.86      0.75 o 
  -7   3   6       30.52       30.43      1.92 o 
  -6   3   6        6.65        6.32      0.34 o 
  -5   3   6       96.50       96.35      1.45 o 
  -4   3   6       22.17       21.76      0.55 o 
  -3   3   6      133.38      137.31      1.68 o 
  -2   3   6       13.16       13.77      0.87 o 
  -1   3   6      221.24      228.16      3.52 o 
   0   3   6       65.51       68.32      1.15 o 
   1   3   6       28.51       30.72      0.75 o 
   2   3   6      202.35      211.48      2.43 o 
   3   3   6       10.86       10.58      0.30 o 
   4   3   6      160.95      160.33      3.88 o 
   5   3   6        3.32        3.17      0.33 o 
   6   3   6       31.65       32.92      0.91 o 
   7   3   6        1.22       -0.02      0.77 o 
  -7   4   6        1.98       -0.05      0.66 o 
  -6   4   6       27.39       27.78      0.67 o 
  -5   4   6       12.23       12.39      0.48 o 
  -4   4   6      109.99      109.44      1.77 o 
  -3   4   6       46.78       44.95      0.84 o 
  -2   4   6       92.50       95.31      1.64 o 
  -1   4   6       23.67       23.87      1.58 o 
   0   4   6       60.47       58.23      0.85 o 
   1   4   6       20.45       22.45      0.51 o 
   2   4   6       64.10       62.24      1.37 o 
   3   4   6        0.94        1.20      0.42 o 
   4   4   6       17.34       16.64      0.61 o 
   5   4   6       23.26       24.21      0.70 o 
   6   4   6        8.06        8.05      0.46 o 
   7   4   6       16.49       15.16      1.27 o 
  -6   5   6        8.86        9.49      0.61 o 
  -5   5   6       27.29       28.47      0.93 o 
  -4   5   6       15.90       15.83      0.64 o 
  -3   5   6        5.56        5.11      0.80 o 
  -2   5   6       66.30       67.79      1.63 o 
  -1   5   6       20.97       20.52      0.83 o 
   0   5   6       30.48       30.62      0.58 o 
   1   5   6       37.21       37.25      0.85 o 
   2   5   6       51.48       53.80      1.10 o 
   3   5   6       16.45       15.36      0.89 o 
   4   5   6       50.50       53.45      1.12 o 
   5   5   6        1.21        0.74      0.33 o 
   6   5   6       11.54       11.28      1.27 o 
  -6   6   6       14.77       13.51      1.04 o 
  -5   6   6       32.13       32.38      1.54 o 
  -4   6   6       48.63       52.59      2.03 o 
  -3   6   6       41.06       41.99      1.24 o 
  -2   6   6       25.77       25.74      0.74 o 
  -1   6   6       98.29      100.35      2.43 o 
   0   6   6       12.18       11.13      1.39 o 
   1   6   6      111.37      110.73      2.68 o 
   2   6   6       15.12       14.65      0.45 o 
   3   6   6       20.68       19.74      0.69 o 
   4   6   6        0.00       -0.27      0.27 o 
   5   6   6       20.78       21.51      0.92 o 
   6   6   6        0.63        0.67      0.72 o 
  -5   7   6       13.04       13.64      1.10 o 
  -4   7   6       37.08       36.72      1.74 o 
  -3   7   6       21.01       21.17      0.95 o 
  -2   7   6       87.25       89.34      1.73 o 
  -1   7   6       48.45       50.00      1.17 o 
   0   7   6       53.46       55.20      1.21 o 
   1   7   6       13.36       13.84      0.59 o 
   2   7   6       29.17       29.72      0.69 o 
   3   7   6        5.74        5.31      0.56 o 
   4   7   6       20.97       21.96      0.74 o 
   5   7   6        4.88        4.60      0.81 o 
  -4   8   6       12.14       10.98      1.12 o 
  -3   8   6       12.84       13.57      1.13 o 
  -2   8   6        6.17        6.83      0.66 o 
  -1   8   6       22.41       22.44      0.81 o 
   0   8   6        5.91        7.59      0.55 o 
   1   8   6       27.76       26.60      0.85 o 
   2   8   6       11.35       11.11      0.77 o 
   3   8   6       15.16       16.24      0.68 o 
   4   8   6        4.69        3.42      0.60 o 
  -3   9   6        9.21        8.08      1.15 o 
  -2   9   6        5.51        2.51      0.99 o 
  -1   9   6       11.35        9.15      0.64 o 
   0   9   6        8.92        9.85      0.66 o 
   1   9   6        6.88        6.79      0.74 o 
   2   9   6        6.90        5.22      0.72 o 
   3   9   6        0.58        0.33      0.91 o 
  -2  -9   7       10.33        8.69      0.72 o 
  -1  -9   7        2.08        1.49      0.44 o 
   0  -9   7        9.44       10.36      0.59 o 
   1  -9   7        6.62        6.03      0.61 o 
   2  -9   7       11.86       11.17      0.91 o 
  -4  -8   7        3.22        2.02      0.55 o 
  -3  -8   7       24.13       24.74      0.72 o 
  -2  -8   7        2.64        3.00      0.38 o 
  -1  -8   7       39.56       41.83      1.09 o 
   0  -8   7        3.45        3.88      0.40 o 
   1  -8   7       21.30       20.67      1.05 o 
   2  -8   7        0.17        0.54      0.41 o 
   3  -8   7        3.26        3.44      0.62 o 
   4  -8   7        6.92        6.17      0.89 o 
  -5  -7   7       12.82       10.46      0.75 o 
  -4  -7   7       14.66       14.94      0.60 o 
  -3  -7   7       17.65       16.31      0.56 o 
  -2  -7   7       41.05       43.11      1.23 o 
  -1  -7   7        9.43        8.82      0.44 o 
   0  -7   7       39.14       41.52      1.10 o 
   1  -7   7        0.54        0.73      0.26 o 
   2  -7   7       16.00       14.84      0.61 o 
   3  -7   7        9.69        8.01      0.63 o 
   4  -7   7       13.09       11.42      1.41 o 
   5  -7   7        3.46        4.12      1.00 o 
  -6  -6   7        8.46        8.88      0.77 o 
  -5  -6   7       13.38       12.44      0.70 o 
  -4  -6   7       21.37       21.88      0.65 o 
  -3  -6   7       43.25       46.05      1.60 o 
  -2  -6   7       26.12       27.67      0.81 o 
  -1  -6   7       44.17       45.46      0.89 o 
   0  -6   7       11.60       11.59      0.53 o 
   1  -6   7       76.50       78.22      1.24 o 
   2  -6   7        3.59        3.07      0.28 o 
   3  -6   7       37.08       35.52      0.91 o 
   4  -6   7        6.32        6.15      0.52 o 
   5  -6   7        4.41        4.81      1.03 o 
   6  -6   7       10.09        9.63      1.19 o 
  -6  -5   7        3.28        2.72      0.52 o 
  -5  -5   7       26.89       27.04      0.83 o 
  -4  -5   7        7.79        8.37      0.35 o 
  -3  -5   7        2.52        3.20      0.24 o 
  -2  -5   7       99.03       99.23      4.11 o 
  -1  -5   7        3.19        3.08      0.69 o 
   0  -5   7      154.32      152.57      3.80 o 
   1  -5   7        6.58        6.28      0.65 o 
   2  -5   7       52.02       51.26      0.93 o 
   3  -5   7       44.35       43.16      0.95 o 
   4  -5   7       41.31       40.03      1.22 o 
   5  -5   7       12.98       11.52      1.16 o 
   6  -5   7        5.75        4.99      0.76 o 
  -7  -4   7        0.11       -0.32      0.42 o 
  -6  -4   7       18.08       16.76      0.64 o 
  -5  -4   7       10.70       10.09      0.46 o 
  -4  -4   7       21.16       20.98      0.56 o 
  -3  -4   7       31.01       30.76      0.80 o 
  -2  -4   7        4.47        5.38      0.43 o 
  -1  -4   7       31.48       31.92      1.02 o 
   0  -4   7      110.19      103.24      1.88 o 
   1  -4   7      173.60      174.46      2.16 o 
   2  -4   7       85.18       78.15      0.92 o 
   3  -4   7      136.10      134.11      2.45 o 
   4  -4   7       30.10       29.76      0.92 o 
   5  -4   7       25.55       24.52      1.06 o 
   6  -4   7       18.44       18.55      1.03 o 
   7  -4   7        5.64        4.88      0.82 o 
  -7  -3   7       10.30       10.17      0.60 o 
  -6  -3   7       13.09       13.36      0.56 o 
  -5  -3   7       15.83       16.10      0.48 o 
  -4  -3   7       57.17       57.13      0.98 o 
  -3  -3   7       31.71       31.85      1.06 o 
  -2  -3   7      219.33      213.30      2.58 o 
  -1  -3   7        2.24        2.85      0.46 o 
   0  -3   7      283.90      287.60      3.25 o 
   1  -3   7       21.12       17.67      0.74 o 
   2  -3   7      134.26      130.58      1.34 o 
   3  -3   7       15.61       15.95      0.88 o 
   4  -3   7       48.31       47.56      1.60 o 
   5  -3   7       19.26       18.54      1.92 o 
   6  -3   7        7.87        8.87      0.78 o 
   7  -3   7        7.12        6.43      1.47 o 
  -7  -2   7       15.19       14.04      0.65 o 
  -6  -2   7       18.65       19.89      0.87 o 
  -5  -2   7       45.68       47.23      0.79 o 
  -4  -2   7       17.33       16.80      0.46 o 
  -3  -2   7      151.70      149.95      1.90 o 
  -2  -2   7        4.88        5.03      0.27 o 
  -1  -2   7      472.06      462.32      5.11 o 
   0  -2   7      201.24      213.28      2.43 o 
   1  -2   7      180.64      175.83      1.92 o 
   2  -2   7       39.77       38.54      1.16 o 
   3  -2   7       85.40       86.20      1.21 o 
   4  -2   7       16.40       15.70      0.62 o 
   5  -2   7       28.31       25.93      0.67 o 
   6  -2   7        6.29        6.28      1.26 o 
   7  -2   7        2.84        2.87      0.70 o 
  -7  -1   7        8.83        6.66      0.69 o 
  -6  -1   7       24.08       24.16      0.69 o 
  -5  -1   7        8.61        8.66      0.40 o 
  -4  -1   7      128.99      130.35      2.37 o 
  -3  -1   7       67.34       68.15      1.65 o 
  -2  -1   7       68.48       67.98      0.98 o 
  -1  -1   7       17.67       21.59      0.66 o 
   0  -1   7       70.69       67.14      0.91 o 
   1  -1   7      106.98      105.83      1.47 o 
   2  -1   7      186.95      185.37      2.81 o 
   3  -1   7       18.83       17.91      0.78 o 
   4  -1   7       20.27       19.80      0.90 o 
   5  -1   7       39.46       38.77      1.05 o 
   6  -1   7        9.65        9.10      0.82 o 
   7  -1   7       26.08       28.56      1.84 o 
  -7   0   7       15.44       16.73      0.72 o 
  -6   0   7       13.55       12.67      0.60 o 
  -5   0   7       39.69       41.01      0.78 o 
  -4   0   7        2.37        2.28      0.60 o 
  -3   0   7      174.18      174.14      1.90 o 
  -2   0   7       10.91       12.19      0.38 o 
  -1   0   7      442.94      444.01      4.31 o 
   0   0   7       40.12       34.49      0.55 o 
   1   0   7       19.50       15.81      0.63 o 
   2   0   7       13.79       12.95      0.50 o 
   3   0   7        3.31        3.05      0.31 o 
   4   0   7       67.04       65.28      1.17 o 
   5   0   7       24.47       22.86      0.62 o 
   6   0   7       30.82       31.24      1.99 o 
   7   0   7        1.23        1.44      0.59 o 
  -7   1   7        8.93        8.52      0.66 o 
  -6   1   7       23.76       23.94      0.70 o 
  -5   1   7        8.51        8.11      0.33 o 
  -4   1   7      127.09      128.08      1.72 o 
  -3   1   7       65.89       66.07      0.85 o 
  -2   1   7       69.08       69.12      1.09 o 
  -1   1   7       17.45       18.78      0.75 o 
   0   1   7       69.47       68.12      1.65 o 
   1   1   7      106.76      107.32      1.63 o 
   2   1   7      183.57      183.05      2.82 o 
   3   1   7       19.60       19.09      0.47 o 
   4   1   7       20.81       19.95      0.43 o 
   5   1   7       39.53       40.17      0.78 o 
   6   1   7        9.97        9.90      0.89 o 
   7   1   7       26.15       28.25      1.18 o 
  -7   2   7       15.07       14.74      1.03 o 
  -6   2   7       18.44       18.93      1.42 o 
  -5   2   7       45.23       44.64      0.84 o 
  -4   2   7       17.21       16.85      0.98 o 
  -3   2   7      148.78      146.37      2.37 o 
  -2   2   7        4.57        4.31      0.58 o 
  -1   2   7      461.54      457.58      5.33 o 
   0   2   7      202.28      214.55      2.77 o 
   1   2   7      181.89      182.05      2.18 o 
   2   2   7       41.43       41.05      0.82 o 
   3   2   7       87.75       87.84      1.19 o 
   4   2   7       15.82       15.86      0.90 o 
   5   2   7       28.79       27.32      0.63 o 
   6   2   7        6.50        7.77      0.52 o 
   7   2   7        3.10        2.57      0.47 o 
  -7   3   7       10.24       10.11      0.54 o 
  -6   3   7       13.51       13.07      0.47 o 
  -5   3   7       15.74       16.98      0.60 o 
  -4   3   7       56.37       55.23      1.11 o 
  -3   3   7       30.19       28.73      0.77 o 
  -2   3   7      222.70      219.65      2.88 o 
  -1   3   7        2.11        2.50      0.23 o 
   0   3   7      286.89      286.64      3.60 o 
   1   3   7       20.36       17.36      0.89 o 
   2   3   7      131.92      129.58      1.98 o 
   3   3   7       15.67       15.88      0.75 o 
   4   3   7       49.37       49.37      0.88 o 
   5   3   7       18.30       17.24      0.51 o 
   6   3   7        8.06        7.95      0.40 o 
   7   3   7        6.68        5.88      0.72 o 
  -7   4   7        0.12       -0.47      0.70 o 
  -6   4   7       17.47       17.22      0.55 o 
  -5   4   7       11.40       10.69      0.45 o 
  -4   4   7       20.69       21.84      0.85 o 
  -3   4   7       32.13       31.40      1.39 o 
  -2   4   7        4.29        4.98      0.82 o 
  -1   4   7       29.84       30.08      0.69 o 
   0   4   7      110.07      107.53      1.66 o 
   1   4   7      174.38      172.71      2.08 o 
   2   4   7       84.81       78.05      1.20 o 
   3   4   7      136.15      135.20      2.13 o 
   4   4   7       29.60       26.98      0.74 o 
   5   4   7       25.40       25.20      0.74 o 
   6   4   7       18.78       19.36      0.68 o 
   7   4   7        5.79        6.38      1.03 o 
  -6   5   7        3.46        4.68      0.80 o 
  -5   5   7       26.67       26.19      0.90 o 
  -4   5   7        7.90        8.64      0.54 o 
  -3   5   7        2.36        2.67      0.28 o 
  -2   5   7       99.05      101.01      1.78 o 
  -1   5   7        3.14        3.28      0.29 o 
   0   5   7      153.30      152.20      1.99 o 
   1   5   7        6.90        7.13      0.36 o 
   2   5   7       51.43       51.51      2.24 o 
   3   5   7       44.84       42.60      0.95 o 
   4   5   7       41.54       39.51      0.94 o 
   5   5   7       13.36       13.82      0.59 o 
   6   5   7        5.80        4.96      0.55 o 
  -6   6   7        8.37        8.30      0.86 o 
  -5   6   7       13.72       14.35      1.11 o 
  -4   6   7       21.39       23.62      1.33 o 
  -3   6   7       44.19       44.46      1.30 o 
  -2   6   7       26.27       28.33      0.84 o 
  -1   6   7       45.85       46.94      1.37 o 
   0   6   7       11.46       11.35      0.50 o 
   1   6   7       76.10       77.08      1.23 o 
   2   6   7        3.26        2.90      0.28 o 
   3   6   7       35.85       34.76      1.24 o 
   4   6   7        6.60        6.65      0.47 o 
   5   6   7        4.02        3.65      0.48 o 
   6   6   7       10.40        9.45      0.74 o 
  -5   7   7       12.95       12.78      1.07 o 
  -4   7   7       15.18       18.09      1.32 o 
  -3   7   7       18.15       17.56      0.86 o 
  -2   7   7       40.92       40.22      1.29 o 
  -1   7   7        9.56        8.41      0.52 o 
   0   7   7       38.52       39.70      1.01 o 
   1   7   7        0.62        1.21      0.36 o 
   2   7   7       16.13       15.70      0.59 o 
   3   7   7        9.40        8.32      0.52 o 
   4   7   7       12.60       11.16      0.81 o 
   5   7   7        3.48        2.93      0.63 o 
  -4   8   7        3.39        3.82      0.94 o 
  -3   8   7       24.14       25.63      1.62 o 
  -2   8   7        2.63        2.89      1.25 o 
  -1   8   7       40.38       44.08      1.16 o 
   0   8   7        3.43        4.10      0.65 o 
   1   8   7       21.15       20.52      0.92 o 
   2   8   7        0.19        0.21      0.51 o 
   3   8   7        3.02        3.01      1.22 o 
   4   8   7        6.83        6.00      0.80 o 
  -2   9   7       10.16        8.95      0.81 o 
  -1   9   7        2.04        2.25      0.63 o 
   0   9   7        9.58        9.06      1.13 o 
   1   9   7        6.76        6.94      0.76 o 
   2   9   7       12.14       11.72      1.16 o 
  -2  -9   8       10.99       11.89      0.88 o 
  -1  -9   8        7.61        6.90      0.56 o 
   0  -9   8        3.46        2.71      0.94 o 
   1  -9   8       19.58       18.95      0.89 o 
   2  -9   8        3.25        2.26      0.79 o 
  -3  -8   8       14.60       14.33      0.61 o 
  -2  -8   8        1.15        1.31      0.38 o 
  -1  -8   8        5.57        6.67      0.53 o 
   0  -8   8       19.29       19.75      0.67 o 
   1  -8   8        2.50        2.06      0.45 o 
   2  -8   8       43.09       45.85      1.49 o 
   3  -8   8        5.35        5.37      0.68 o 
  -5  -7   8        5.26        3.34      1.17 o 
  -4  -7   8       16.77       18.94      0.80 o 
  -3  -7   8        1.55        1.58      0.35 o 
  -2  -7   8       28.18       29.10      0.74 o 
  -1  -7   8       15.25       16.64      0.75 o 
   0  -7   8       41.20       40.65      1.27 o 
   1  -7   8       10.56       10.68      0.57 o 
   2  -7   8        5.05        4.93      0.44 o 
   3  -7   8       21.33       23.90      0.99 o 
   4  -7   8        0.85        1.04      0.65 o 
   5  -7   8       18.87       20.61      1.60 o 
  -5  -6   8       12.45       11.72      0.68 o 
  -4  -6   8        3.50        4.20      0.57 o 
  -3  -6   8       65.73       66.91      1.27 o 
  -2  -6   8        2.44        2.67      0.50 o 
  -1  -6   8       55.48       57.83      1.06 o 
   0  -6   8       19.56       18.69      0.54 o 
   1  -6   8       30.56       29.68      0.65 o 
   2  -6   8       60.34       62.48      1.12 o 
   3  -6   8       18.69       17.46      0.96 o 
   4  -6   8       19.76       20.33      1.12 o 
   5  -6   8        0.99        2.25      0.65 o 
  -6  -5   8       11.97       10.71      0.72 o 
  -5  -5   8        0.01       -0.04      0.31 o 
  -4  -5   8       32.16       31.28      0.74 o 
  -3  -5   8        6.21        5.60      0.47 o 
  -2  -5   8       43.54       41.26      0.98 o 
  -1  -5   8       65.74       67.51      1.32 o 
   0  -5   8       79.53       81.62      1.27 o 
   1  -5   8       44.71       44.02      1.59 o 
   2  -5   8        9.55        8.94      0.38 o 
   3  -5   8       58.24       62.60      1.32 o 
   4  -5   8        0.72        0.36      0.38 o 
   5  -5   8       37.57       41.32      1.95 o 
   6  -5   8        0.47       -0.07      0.70 o 
  -6  -4   8        0.80        1.37      0.38 o 
  -5  -4   8       11.98       11.17      0.41 o 
  -4  -4   8       32.10       32.54      0.73 o 
  -3  -4   8       98.31       94.71      2.52 o 
  -2  -4   8       76.90       77.86      2.71 o 
  -1  -4   8      168.05      160.16      5.34 o 
   0  -4   8       93.23       94.03      1.31 o 
   1  -4   8      102.73       98.88      1.34 o 
   2  -4   8       75.72       76.08      1.62 o 
   3  -4   8       33.37       31.57      1.01 o 
   4  -4   8       24.15       24.93      0.73 o 
   5  -4   8        1.41        1.49      0.80 o 
   6  -4   8       14.37       14.90      1.22 o 
  -7  -3   8        1.04        0.60      0.44 o 
  -6  -3   8       25.81       25.32      0.76 o 
  -5  -3   8        2.76        3.53      0.28 o 
  -4  -3   8       67.56       67.38      1.15 o 
  -3  -3   8       10.37       11.40      0.48 o 
  -2  -3   8       86.92       82.80      1.23 o 
  -1  -3   8       41.15       42.94      1.34 o 
   0  -3   8       55.16       50.54      0.79 o 
   1  -3   8      132.94      132.44      2.32 o 
   2  -3   8       22.28       20.22      0.40 o 
   3  -3   8       80.38       77.34      1.21 o 
   4  -3   8        2.36        2.49      0.31 o 
   5  -3   8       31.23       31.28      1.08 o 
   6  -3   8        2.63        3.07      0.64 o 
   7  -3   8       10.40        9.32      0.92 o 
  -7  -2   8       20.87       21.57      0.78 o 
  -6  -2   8        3.85        4.82      0.47 o 
  -5  -2   8       61.13       63.27      1.00 o 
  -4  -2   8       25.75       24.16      1.20 o 
  -3  -2   8       62.51       64.75      1.01 o 
  -2  -2   8       10.40       10.16      0.27 o 
  -1  -2   8       94.45       91.22      1.47 o 
   0  -2   8       36.55       36.87      1.27 o 
   1  -2   8       64.30       59.83      0.86 o 
   2  -2   8       45.82       46.34      0.96 o 
   3  -2   8       29.78       30.48      0.62 o 
   4  -2   8       93.98       93.43      2.57 o 
   5  -2   8        1.36        0.83      0.37 o 
   6  -2   8       20.26       21.38      1.42 o 
   7  -2   8        0.66        1.26      0.71 o 
  -7  -1   8        6.81        6.15      0.59 o 
  -6  -1   8       22.85       22.98      0.75 o 
  -5  -1   8        2.41        2.16      0.26 o 
  -4  -1   8       66.02       66.48      1.40 o 
  -3  -1   8       11.90       10.94      0.50 o 
  -2  -1   8      142.45      141.24      1.58 o 
  -1  -1   8       10.02        8.81      0.48 o 
   0  -1   8       43.51       42.19      1.10 o 
   1  -1   8       79.02       77.53      1.70 o 
   2  -1   8       80.85       78.52      1.20 o 
   3  -1   8       47.69       47.37      1.13 o 
   4  -1   8       16.24       16.13      0.78 o 
   5  -1   8       19.34       18.76      0.70 o 
   6  -1   8        2.21        1.53      0.53 o 
   7  -1   8       20.16       20.73      1.36 o 
  -7   0   8       21.65       24.19      0.87 o 
  -6   0   8        0.02       -0.18      0.35 o 
  -5   0   8       77.76       77.93      1.30 o 
  -4   0   8        5.20        4.97      0.96 o 
  -3   0   8       20.27       20.19      0.57 o 
  -2   0   8       12.62       12.06      0.45 o 
  -1   0   8       30.22       30.85      0.48 o 
   0   0   8       57.24       51.62      0.77 o 
   1   0   8       28.10       31.76      0.53 o 
   2   0   8       77.60       76.24      1.09 o 
   3   0   8        0.78        0.98      0.28 o 
   4   0   8      159.03      162.19      2.45 o 
   5   0   8       20.49       18.33      0.59 o 
   6   0   8       33.77       34.85      1.28 o 
   7   0   8        5.27        5.15      1.31 o 
  -7   1   8        6.62        5.82      0.77 o 
  -6   1   8       22.79       21.92      0.77 o 
  -5   1   8        2.43        2.21      0.25 o 
  -4   1   8       65.46       64.65      1.17 o 
  -3   1   8       12.07       11.40      0.30 o 
  -2   1   8      140.51      140.30      1.58 o 
  -1   1   8       11.05        9.48      0.33 o 
   0   1   8       44.26       44.30      0.98 o 
   1   1   8       77.47       76.29      1.68 o 
   2   1   8       80.71       80.16      1.07 o 
   3   1   8       47.47       47.51      1.00 o 
   4   1   8       16.35       16.41      1.02 o 
   5   1   8       19.37       19.33      0.60 o 
   6   1   8        2.14        2.00      0.53 o 
   7   1   8       19.90       20.57      2.02 o 
  -7   2   8       20.58       21.13      1.44 o 
  -6   2   8        3.76        2.88      0.43 o 
  -5   2   8       59.96       62.96      1.08 o 
  -4   2   8       26.17       25.49      0.67 o 
  -3   2   8       63.92       65.75      2.16 o 
  -2   2   8       10.79       10.88      0.88 o 
  -1   2   8       96.91       94.93      1.71 o 
   0   2   8       34.54       34.81      1.61 o 
   1   2   8       66.53       63.26      1.07 o 
   2   2   8       42.91       41.96      0.93 o 
   3   2   8       31.16       31.31      1.01 o 
   4   2   8       89.79       90.72      2.32 o 
   5   2   8        1.35        1.81      0.23 o 
   6   2   8       19.44       20.91      0.95 o 
   7   2   8        0.70        0.16      0.56 o 
  -7   3   8        1.04        0.23      0.46 o 
  -6   3   8       26.60       27.04      0.74 o 
  -5   3   8        2.78        3.11      0.27 o 
  -4   3   8       67.49       67.90      1.22 o 
  -3   3   8        9.92       10.41      0.82 o 
  -2   3   8       85.10       79.33      1.30 o 
  -1   3   8       40.68       42.66      0.84 o 
   0   3   8       55.82       50.96      1.08 o 
   1   3   8      128.66      129.24      1.89 o 
   2   3   8       21.89       20.03      0.76 o 
   3   3   8       78.31       74.27      1.13 o 
   4   3   8        2.34        1.84      0.25 o 
   5   3   8       30.74       31.76      0.73 o 
   6   3   8        2.57        3.30      0.29 o 
   7   3   8        9.87        8.69      0.92 o 
  -6   4   8        0.87        0.43      0.40 o 
  -5   4   8       12.01       11.85      0.50 o 
  -4   4   8       32.33       33.41      0.68 o 
  -3   4   8       99.12       95.70      1.91 o 
  -2   4   8       76.39       76.33      1.91 o 
  -1   4   8      167.08      160.32      2.36 o 
   0   4   8       92.65       92.08      1.49 o 
   1   4   8      102.31      100.74      1.39 o 
   2   4   8       75.94       76.32      2.13 o 
   3   4   8       34.04       31.87      0.78 o 
   4   4   8       22.97       22.62      0.72 o 
   5   4   8        1.35        1.38      0.40 o 
   6   4   8       14.16       12.41      0.70 o 
  -6   5   8       12.09       12.21      0.68 o 
  -5   5   8        0.01       -0.32      0.34 o 
  -4   5   8       31.47       31.14      0.81 o 
  -3   5   8        6.49        6.37      0.38 o 
  -2   5   8       42.76       39.77      0.94 o 
  -1   5   8       66.67       68.67      1.36 o 
   0   5   8       79.56       81.26      1.96 o 
   1   5   8       44.76       43.96      0.80 o 
   2   5   8        9.32        8.67      0.45 o 
   3   5   8       58.75       61.09      1.23 o 
   4   5   8        0.63        0.20      0.28 o 
   5   5   8       38.15       40.84      1.18 o 
   6   5   8        0.44        0.65      0.40 o 
  -5   6   8       12.57       12.93      1.07 o 
  -4   6   8        3.36        4.09      0.82 o 
  -3   6   8       64.86       65.50      1.81 o 
  -2   6   8        2.06        1.74      0.35 o 
  -1   6   8       53.71       56.01      1.22 o 
   0   6   8       19.96       20.11      0.68 o 
   1   6   8       29.41       29.03      0.65 o 
   2   6   8       61.50       63.13      1.10 o 
   3   6   8       18.47       18.61      0.66 o 
   4   6   8       20.96       20.25      0.73 o 
   5   6   8        0.93        1.00      0.40 o 
  -5   7   8        5.19        5.78      0.91 o 
  -4   7   8       16.72       19.53      1.28 o 
  -3   7   8        1.36        1.15      1.00 o 
  -2   7   8       28.65       31.48      1.16 o 
  -1   7   8       14.54       15.12      0.66 o 
   0   7   8       41.00       40.33      1.05 o 
   1   7   8       10.60       11.76      1.14 o 
   2   7   8        5.07        4.01      0.54 o 
   3   7   8       21.26       23.00      1.11 o 
   4   7   8        0.78        0.64      0.47 o 
   5   7   8       18.68       19.27      1.01 o 
  -3   8   8       14.52       16.64      0.99 o 
  -2   8   8        1.01        2.02      0.57 o 
  -1   8   8        6.11        7.01      0.98 o 
   0   8   8       18.97       19.00      0.80 o 
   1   8   8        2.85        3.06      0.48 o 
   2   8   8       42.53       43.48      1.44 o 
   3   8   8        5.19        4.16      1.04 o 
  -2   9   8       11.54       11.86      1.02 o 
  -1   9   8        7.53        7.44      0.78 o 
   0   9   8        3.61        3.19      0.67 o 
   1   9   8       20.04       17.42      1.21 o 
   2   9   8        3.55        3.52      0.70 o 
   0  -9   9        2.04        0.83      0.55 o 
  -3  -8   9        4.07        2.68      0.48 o 
  -2  -8   9       17.46       17.86      0.99 o 
  -1  -8   9        8.80        8.67      0.53 o 
   0  -8   9       20.59       20.53      0.87 o 
   1  -8   9        2.82        2.07      0.47 o 
   2  -8   9       16.56       17.64      0.99 o 
   3  -8   9        2.84        2.43      1.49 o 
  -4  -7   9        4.37        3.26      0.51 o 
  -3  -7   9        0.95        1.19      0.40 o 
  -2  -7   9        2.68        3.38      0.42 o 
  -1  -7   9        7.15        6.98      0.48 o 
   0  -7   9        3.09        3.07      0.35 o 
   1  -7   9       10.12        8.08      0.54 o 
   2  -7   9        3.62        3.02      0.58 o 
   3  -7   9       10.54        8.71      0.73 o 
   4  -7   9        2.29        2.21      0.56 o 
  -5  -6   9        0.50        1.02      0.74 o 
  -4  -6   9       15.18       14.88      0.57 o 
  -3  -6   9        0.92        1.06      0.44 o 
  -2  -6   9       30.76       31.86      0.82 o 
  -1  -6   9        2.82        2.35      0.39 o 
   0  -6   9       36.70       39.18      0.82 o 
   1  -6   9        8.82        9.35      0.42 o 
   2  -6   9       39.42       39.45      0.87 o 
   3  -6   9        9.67        9.25      0.47 o 
   4  -6   9       22.63       23.47      0.78 o 
   5  -6   9        3.09        3.77      1.94 o 
  -6  -5   9        9.32        6.43      0.74 o 
  -5  -5   9       32.05       34.16      0.99 o 
  -4  -5   9       21.08       21.41      0.88 o 
  -3  -5   9       29.11       30.33      0.77 o 
  -2  -5   9        4.64        4.82      0.39 o 
  -1  -5   9       74.05       75.47      1.47 o 
   0  -5   9       15.60       14.45      0.44 o 
   1  -5   9       77.16       79.83      1.09 o 
   2  -5   9       22.16       20.70      0.57 o 
   3  -5   9       27.59       26.79      0.68 o 
   4  -5   9        0.47        1.46      0.47 o 
   5  -5   9       35.15       37.48      1.40 o 
   6  -5   9        1.89        1.42      0.72 o 
  -6  -4   9       20.54       20.04      0.72 o 
  -5  -4   9       24.20       24.59      0.60 o 
  -4  -4   9       32.68       35.60      0.79 o 
  -3  -4   9       44.34       47.64      0.96 o 
  -2  -4   9       25.26       29.35      1.52 o 
  -1  -4   9       46.45       48.98      1.80 o 
   0  -4   9        9.01        9.05      0.47 o 
   1  -4   9       23.11       20.92      1.63 o 
   2  -4   9       42.53       44.91      1.26 o 
   3  -4   9       15.73       16.19      0.60 o 
   4  -4   9       54.84       54.79      1.20 o 
   5  -4   9        5.37        5.62      0.51 o 
   6  -4   9       26.24       26.20      1.22 o 
  -6  -3   9       10.59       11.10      0.83 o 
  -5  -3   9        6.74        7.33      0.34 o 
  -4  -3   9       27.04       26.98      1.21 o 
  -3  -3   9       21.31       23.56      0.60 o 
  -2  -3   9       17.35       17.58      0.85 o 
  -1  -3   9       60.66       63.97      1.71 o 
   0  -3   9       15.26       15.78      0.47 o 
   1  -3   9       39.87       44.04      1.90 o 
   2  -3   9       10.74       10.84      0.58 o 
   3  -3   9       32.46       32.61      1.07 o 
   4  -3   9       64.04       67.54      1.37 o 
   5  -3   9       10.77       10.70      0.49 o 
   6  -3   9       22.48       24.75      1.22 o 
  -7  -2   9        7.90        9.00      0.67 o 
  -6  -2   9        0.67        0.59      0.36 o 
  -5  -2   9       32.90       31.31      0.66 o 
  -4  -2   9       18.24       16.94      0.58 o 
  -3  -2   9       46.80       47.30      0.86 o 
  -2  -2   9       59.07       56.08      1.03 o 
  -1  -2   9       11.18       10.83      0.71 o 
   0  -2   9      118.12      117.27      2.03 o 
   1  -2   9      105.42      104.14      2.08 o 
   2  -2   9       59.94       59.71      1.10 o 
   3  -2   9       86.46       86.93      2.61 o 
   4  -2   9       18.87       18.32      0.59 o 
   5  -2   9       42.00       42.59      1.09 o 
   6  -2   9        3.67        4.61      0.70 o 
   7  -2   9       11.95       14.16      1.03 o 
  -7  -1   9        1.90        2.16      0.51 o 
  -6  -1   9       31.38       32.78      1.15 o 
  -5  -1   9       21.26       20.82      0.51 o 
  -4  -1   9       53.90       53.38      1.52 o 
  -3  -1   9      178.02      174.21      2.24 o 
  -2  -1   9       61.95       61.60      0.84 o 
  -1  -1   9      329.48      330.49      4.51 o 
   0  -1   9       16.33       15.43      0.73 o 
   1  -1   9      304.62      305.16      3.81 o 
   2  -1   9       86.68       82.15      1.08 o 
   3  -1   9      184.44      182.38      2.32 o 
   4  -1   9       20.41       20.82      0.64 o 
   5  -1   9       16.07       16.40      0.57 o 
   6  -1   9       12.35       12.49      0.88 o 
   7  -1   9        0.64        0.68      0.69 o 
  -7   0   9       13.74       13.02      0.88 o 
  -6   0   9       13.80       13.36      0.65 o 
  -5   0   9       59.50       61.91      0.99 o 
  -4   0   9       91.05       90.40      1.66 o 
  -3   0   9       41.92       40.59      0.63 o 
  -2   0   9      472.23      480.51      4.72 o 
  -1   0   9        3.93        3.94      0.39 o 
   0   0   9     1174.51     1203.12     11.88 o 
   1   0   9       24.79       25.99      0.60 o 
   2   0   9      307.19      305.00      3.15 o 
   3   0   9        4.02        2.71      0.85 o 
   4   0   9       56.55       56.01      1.17 o 
   5   0   9       16.01       14.65      0.95 o 
   6   0   9       11.72       12.33      0.87 o 
   7   0   9        0.37        1.51      0.65 o 
  -7   1   9        2.11        1.29      0.48 o 
  -6   1   9       32.05       34.60      0.99 o 
  -5   1   9       22.39       21.30      0.59 o 
  -4   1   9       55.60       55.38      1.39 o 
  -3   1   9      181.03      178.06      2.47 o 
  -2   1   9       62.76       63.06      0.85 o 
  -1   1   9      337.87      337.86      4.17 o 
   0   1   9       16.65       15.59      0.61 o 
   1   1   9      311.19      316.49      3.17 o 
   2   1   9       86.40       82.99      1.28 o 
   3   1   9      185.33      186.51      2.31 o 
   4   1   9       20.93       19.34      0.61 o 
   5   1   9       16.71       17.26      0.60 o 
   6   1   9       12.40       12.60      0.97 o 
   7   1   9        0.78        0.19      0.61 o 
  -7   2   9        8.41        7.39      0.62 o 
  -6   2   9        0.72        0.47      0.38 o 
  -5   2   9       34.13       33.64      0.79 o 
  -4   2   9       19.67       17.87      0.48 o 
  -3   2   9       48.92       49.35      0.82 o 
  -2   2   9       61.64       58.14      1.37 o 
  -1   2   9       11.93       12.72      0.45 o 
   0   2   9      117.56      117.02      1.72 o 
   1   2   9      105.33      104.11      2.46 o 
   2   2   9       62.54       63.11      1.12 o 
   3   2   9       87.68       88.62      2.32 o 
   4   2   9       20.05       18.58      0.62 o 
   5   2   9       42.66       41.19      1.00 o 
   6   2   9        3.47        2.84      0.55 o 
   7   2   9       12.30       12.47      1.57 o 
  -6   3   9       10.67       10.62      0.48 o 
  -5   3   9        6.45        6.16      0.35 o 
  -4   3   9       28.11       28.80      0.70 o 
  -3   3   9       20.49       21.28      0.52 o 
  -2   3   9       16.90       16.89      0.53 o 
  -1   3   9       63.35       66.99      1.67 o 
   0   3   9       15.03       15.76      0.50 o 
   1   3   9       41.35       44.37      1.90 o 
   2   3   9       11.06       11.33      1.43 o 
   3   3   9       29.76       30.87      0.66 o 
   4   3   9       65.56       66.42      1.31 o 
   5   3   9       10.00       10.12      0.44 o 
   6   3   9       23.19       24.68      0.80 o 
  -6   4   9       20.05       20.11      0.72 o 
  -5   4   9       24.17       24.40      0.77 o 
  -4   4   9       32.09       34.08      0.71 o 
  -3   4   9       44.69       46.05      0.97 o 
  -2   4   9       25.17       28.14      2.27 o 
  -1   4   9       46.83       47.09      1.20 o 
   0   4   9        7.53       -1.50      3.10 o 
   1   4   9       23.17       21.10      0.74 o 
   2   4   9       41.70       43.95      1.84 o 
   3   4   9       16.34       17.09      0.58 o 
   4   4   9       53.71       55.47      1.30 o 
   5   4   9        5.84        6.13      0.57 o 
   6   4   9       25.47       25.80      1.24 o 
  -6   5   9        9.56        9.31      0.78 o 
  -5   5   9       32.10       33.54      1.37 o 
  -4   5   9       21.61       20.81      0.70 o 
  -3   5   9       29.25       31.47      1.77 o 
  -2   5   9        4.87        4.42      0.37 o 
  -1   5   9       75.12       79.82      1.53 o 
   0   5   9       15.77       14.51      0.56 o 
   1   5   9       78.33       77.63      1.62 o 
   2   5   9       22.46       21.83      0.77 o 
   3   5   9       28.04       29.30      0.79 o 
   4   5   9        0.41        0.54      0.34 o 
   5   5   9       35.26       34.87      1.13 o 
   6   5   9        1.66        1.75      0.44 o 
  -5   6   9        0.44        0.25      0.69 o 
  -4   6   9       15.76       19.08      1.28 o 
  -3   6   9        0.72        0.67      0.43 o 
  -2   6   9       32.38       33.88      0.93 o 
  -1   6   9        2.78        1.92      0.36 o 
   0   6   9       39.72       42.64      1.08 o 
   1   6   9        8.78        9.01      0.52 o 
   2   6   9       41.18       40.23      0.84 o 
   3   6   9        9.22        9.66      0.81 o 
   4   6   9       23.14       22.40      0.79 o 
   5   6   9        2.76        1.83      0.47 o 
  -4   7   9        3.84        4.43      0.85 o 
  -3   7   9        1.13        0.37      0.49 o 
  -2   7   9        2.44        1.95      0.88 o 
  -1   7   9        6.80        6.69      0.72 o 
   0   7   9        2.95        3.08      0.44 o 
   1   7   9        9.98        9.12      0.91 o 
   2   7   9        3.72        2.95      0.55 o 
   3   7   9       11.35        9.12      0.57 o 
   4   7   9        2.15        1.53      0.45 o 
  -3   8   9        3.67        3.24      0.68 o 
  -2   8   9       16.63       16.70      0.97 o 
  -1   8   9        8.46        8.24      0.62 o 
   0   8   9       20.04       21.14      0.86 o 
   1   8   9        2.87        3.08      0.64 o 
   2   8   9       15.90       17.15      0.95 o 
   3   8   9        2.99        3.54      0.68 o 
   0   9   9        2.09        2.04      1.14 o 
  -2  -8  10       35.71       35.39      0.87 o 
  -1  -8  10       10.95       11.47      0.62 o 
   0  -8  10       15.16       15.92      0.80 o 
   1  -8  10       16.91       17.03      1.07 o 
   2  -8  10        2.72        1.79      1.36 o 
  -4  -7  10        0.65        0.83      0.46 o 
  -3  -7  10       42.64       46.40      1.11 o 
  -2  -7  10       16.91       18.29      0.91 o 
  -1  -7  10       54.66       59.95      1.16 o 
   0  -7  10       39.27       39.86      0.89 o 
   1  -7  10       38.03       40.12      1.08 o 
   2  -7  10       19.09       20.16      1.00 o 
   3  -7  10        4.55        4.36      0.88 o 
   4  -7  10       13.65       14.77      0.85 o 
  -5  -6  10        3.19        2.04      0.61 o 
  -4  -6  10       21.40       22.19      0.87 o 
  -3  -6  10       15.70       16.01      1.07 o 
  -2  -6  10       59.56       62.35      1.25 o 
  -1  -6  10       32.35       30.85      0.91 o 
   0  -6  10       29.38       29.24      0.71 o 
   1  -6  10       51.18       54.04      1.22 o 
   2  -6  10       14.80       14.99      0.62 o 
   3  -6  10       47.99       49.68      1.87 o 
   4  -6  10       13.19       14.15      0.67 o 
   5  -6  10        5.16        5.66      0.76 o 
  -5  -5  10       18.66       20.63      1.18 o 
  -4  -5  10       16.14       15.26      0.60 o 
  -3  -5  10       27.58       28.68      0.77 o 
  -2  -5  10        2.35        2.59      0.33 o 
  -1  -5  10        7.51        6.90      0.45 o 
   0  -5  10       41.17       41.26      1.08 o 
   1  -5  10        6.11        5.74      0.33 o 
   2  -5  10       38.37       36.93      1.16 o 
   3  -5  10        3.69        3.26      0.34 o 
   4  -5  10       14.76       15.77      0.92 o 
   5  -5  10        5.78        6.27      0.94 o 
  -6  -4  10        9.33        9.32      0.57 o 
  -5  -4  10       18.47       17.85      0.53 o 
  -4  -4  10       19.67       20.90      0.62 o 
  -3  -4  10        9.44        9.14      0.43 o 
  -2  -4  10       71.01       72.08      1.27 o 
  -1  -4  10       25.02       22.34      1.01 o 
   0  -4  10       62.76       59.92      1.06 o 
   1  -4  10       42.40       39.16      0.75 o 
   2  -4  10       25.79       26.70      0.66 o 
   3  -4  10       38.90       38.34      0.83 o 
   4  -4  10       29.08       29.57      1.51 o 
   5  -4  10        4.54        3.99      0.57 o 
   6  -4  10        3.26        3.80      1.08 o 
  -6  -3  10        9.17        9.11      0.70 o 
  -5  -3  10       42.44       43.64      0.83 o 
  -4  -3  10        0.96        0.87      0.37 o 
  -3  -3  10      102.81      101.81      1.62 o 
  -2  -3  10       11.18        9.69      0.80 o 
  -1  -3  10      110.95      108.37      2.01 o 
   0  -3  10       68.01       65.36      1.01 o 
   1  -3  10       82.64       84.57      1.36 o 
   2  -3  10      107.43      102.85      3.49 o 
   3  -3  10       56.69       58.39      1.06 o 
   4  -3  10       70.01       69.21      1.42 o 
   5  -3  10       24.94       24.06      0.77 o 
   6  -3  10       30.68       27.81      1.32 o 
  -6  -2  10       28.06       29.46      0.84 o 
  -5  -2  10        2.88        2.81      0.27 o 
  -4  -2  10      115.14      116.81      2.09 o 
  -3  -2  10        7.26        7.42      0.48 o 
  -2  -2  10      110.19      108.58      2.58 o 
  -1  -2  10       55.07       52.28      0.88 o 
   0  -2  10      156.63      162.72      3.93 o 
   1  -2  10       82.31       76.52      1.77 o 
   2  -2  10      118.21      122.76      2.33 o 
   3  -2  10       54.55       53.96      1.57 o 
   4  -2  10       45.93       46.35      1.31 o 
   5  -2  10       58.80       60.46      2.06 o 
   6  -2  10        9.10        8.66      0.88 o 
  -7  -1  10        9.19        7.40      0.64 o 
  -6  -1  10        1.33        1.24      0.59 o 
  -5  -1  10       12.69       10.75      0.49 o 
  -4  -1  10       15.61       15.96      0.67 o 
  -3  -1  10       61.84       60.17      1.04 o 
  -2  -1  10       56.70       57.13      0.81 o 
  -1  -1  10      181.05      186.72      2.40 o 
   0  -1  10       61.16       57.04      2.42 o 
   1  -1  10       78.34       77.88      2.21 o 
   2  -1  10       31.40       29.40      1.05 o 
   3  -1  10       47.09       46.71      0.89 o 
   4  -1  10       15.82       15.61      0.59 o 
   5  -1  10        7.82        7.12      0.56 o 
   6  -1  10       11.34        9.85      0.82 o 
   7  -1  10        1.33        1.26      0.73 o 
  -7   0  10        0.29       -0.47      0.47 o 
  -6   0  10        5.81        5.21      0.82 o 
  -5   0  10        0.90        0.92      0.22 o 
  -4   0  10       16.69       17.64      1.11 o 
  -3   0  10       52.23       52.32      1.01 o 
  -2   0  10        0.53        0.17      0.46 o 
  -1   0  10       76.73       75.70      1.32 o 
   0   0  10        0.04       -0.01      0.37 o 
   1   0  10       41.47       38.25      1.05 o 
   2   0  10        6.43        5.74      1.18 o 
   3   0  10        4.30        4.15      0.65 o 
   4   0  10        0.68        0.62      0.26 o 
   5   0  10       20.71       20.62      0.67 o 
   6   0  10        0.13        0.01      0.52 o 
   7   0  10       10.54       11.19      0.95 o 
  -7   1  10        8.80        7.62      0.64 o 
  -6   1  10        1.48        0.39      0.60 o 
  -5   1  10       11.34       10.64      0.63 o 
  -4   1  10       15.73       14.04      0.65 o 
  -3   1  10       57.66       56.12      0.94 o 
  -2   1  10       55.38       56.34      2.52 o 
  -1   1  10      173.87      176.52      3.65 o 
   0   1  10       58.64       51.99      0.83 o 
   1   1  10       75.18       76.19      1.61 o 
   2   1  10       28.65       27.24      1.51 o 
   3   1  10       46.31       46.77      0.87 o 
   4   1  10       14.62       15.41      0.60 o 
   5   1  10        7.73        6.91      0.62 o 
   6   1  10       11.05       11.26      1.02 o 
   7   1  10        1.32        1.86      0.74 o 
  -6   2  10       27.11       28.03      1.26 o 
  -5   2  10        2.97        3.12      0.47 o 
  -4   2  10      110.86      111.37      2.11 o 
  -3   2  10        7.28        7.53      0.87 o 
  -2   2  10      106.29      102.97      2.91 o 
  -1   2  10       54.06       50.57      1.38 o 
   0   2  10      154.76      161.95      2.31 o 
   1   2  10       79.98       73.76      2.33 o 
   2   2  10      118.55      124.54      2.81 o 
   3   2  10       53.47       55.11      1.11 o 
   4   2  10       46.82       48.66      0.95 o 
   5   2  10       57.83       62.44      1.34 o 
   6   2  10        9.21        6.98      0.70 o 
  -6   3  10        8.75        8.13      0.67 o 
  -5   3  10       42.30       43.70      0.89 o 
  -4   3  10        0.93        1.46      0.25 o 
  -3   3  10      100.83      101.74      2.19 o 
  -2   3  10       11.09        9.36      0.47 o 
  -1   3  10      108.08      102.44      2.85 o 
   0   3  10       68.29       65.05      1.22 o 
   1   3  10       84.39       88.60      3.02 o 
   2   3  10      107.15      103.05      1.79 o 
   3   3  10       58.08       59.39      1.51 o 
   4   3  10       70.97       72.05      1.75 o 
   5   3  10       25.49       24.01      1.62 o 
   6   3  10       31.77       31.87      1.09 o 
  -6   4  10        9.48        8.22      1.11 o 
  -5   4  10       18.18       18.16      0.71 o 
  -4   4  10       19.35       19.41      0.98 o 
  -3   4  10        9.63        9.34      0.57 o 
  -2   4  10       71.93       70.27      2.07 o 
  -1   4  10       24.79       22.40      1.22 o 
   0   4  10       63.90       62.26      1.69 o 
   1   4  10       42.15       38.42      0.91 o 
   2   4  10       27.28       28.11      0.78 o 
   3   4  10       39.83       38.87      1.17 o 
   4   4  10       30.17       30.33      0.85 o 
   5   4  10        5.04        3.74      0.45 o 
   6   4  10        3.30        2.70      0.43 o 
  -5   5  10       18.69       18.97      1.69 o 
  -4   5  10       16.08       14.93      0.61 o 
  -3   5  10       27.40       26.80      0.98 o 
  -2   5  10        2.20        2.58      0.36 o 
  -1   5  10        7.87        8.56      0.51 o 
   0   5  10       40.20       40.35      0.99 o 
   1   5  10        6.91        6.22      0.44 o 
   2   5  10       36.72       37.68      0.97 o 
   3   5  10        3.48        4.75      0.50 o 
   4   5  10       14.05       13.45      0.62 o 
   5   5  10        5.55        5.63      0.52 o 
  -5   6  10        3.24        2.01      0.76 o 
  -4   6  10       21.58       22.91      1.98 o 
  -3   6  10       15.57       16.08      1.26 o 
  -2   6  10       59.18       61.78      1.37 o 
  -1   6  10       31.50       32.09      0.91 o 
   0   6  10       28.09       28.81      0.87 o 
   1   6  10       49.99       52.25      1.22 o 
   2   6  10       13.66       12.89      0.67 o 
   3   6  10       46.97       47.41      1.13 o 
   4   6  10       12.63       13.75      0.76 o 
   5   6  10        4.87        4.59      0.85 o 
  -4   7  10        0.66       -0.09      0.77 o 
  -3   7  10       42.86       46.32      1.48 o 
  -2   7  10       17.01       15.94      0.88 o 
  -1   7  10       55.26       58.49      1.38 o 
   0   7  10       39.15       39.97      1.09 o 
   1   7  10       37.77       39.37      1.09 o 
   2   7  10       19.09       19.43      0.98 o 
   3   7  10        4.26        4.12      0.63 o 
   4   7  10       13.39       13.34      0.98 o 
  -2   8  10       36.12       34.98      1.33 o 
  -1   8  10       11.39        9.29      0.66 o 
   0   8  10       15.58       15.72      0.79 o 
   1   8  10       17.60       17.35      0.82 o 
   2   8  10        2.79        2.15      0.98 o 
  -2  -8  11        2.51        2.39      0.49 o 
  -1  -8  11        4.57        4.20      0.61 o 
   0  -8  11        1.21        0.86      0.52 o 
   1  -8  11        5.22        4.52      0.78 o 
  -3  -7  11       15.81       11.72      0.71 o 
  -2  -7  11        0.43        0.01      0.34 o 
  -1  -7  11       11.20       10.64      0.54 o 
   0  -7  11        3.33        3.54      0.49 o 
   1  -7  11        4.75        4.17      0.65 o 
   2  -7  11       12.06       12.25      1.46 o 
   3  -7  11        2.05        2.21      0.47 o 
  -4  -6  11        6.62        6.94      0.84 o 
  -3  -6  11        5.43        5.79      0.48 o 
  -2  -6  11       19.50       18.30      0.66 o 
  -1  -6  11       17.22       18.00      0.98 o 
   0  -6  11       42.49       45.23      0.93 o 
   1  -6  11       18.90       19.59      0.72 o 
   2  -6  11        9.31        8.91      0.52 o 
   3  -6  11       32.17       32.95      0.85 o 
   4  -6  11        2.72        2.64      0.58 o 
  -5  -5  11        1.01        0.16      0.46 o 
  -4  -5  11       12.30       12.32      0.53 o 
  -3  -5  11        8.55        9.16      0.49 o 
  -2  -5  11       19.30       20.05      0.76 o 
  -1  -5  11       17.06       17.10      0.86 o 
   0  -5  11       64.89       67.29      1.76 o 
   1  -5  11       38.91       39.46      0.82 o 
   2  -5  11       70.26       72.39      1.46 o 
   3  -5  11       24.88       25.66      0.71 o 
   4  -5  11       19.54       19.11      0.74 o 
   5  -5  11        8.55        8.59      1.08 o 
  -6  -4  11        4.98        3.49      0.49 o 
  -5  -4  11        3.88        4.39      0.35 o 
  -4  -4  11        4.17        4.05      0.36 o 
  -3  -4  11       14.78       14.22      0.81 o 
  -2  -4  11       10.34        9.44      0.53 o 
  -1  -4  11       27.41       30.13      0.82 o 
   0  -4  11       14.11       13.59      0.56 o 
   1  -4  11       20.84       21.58      0.55 o 
   2  -4  11       11.27       10.57      0.51 o 
   3  -4  11       35.95       37.53      0.84 o 
   4  -4  11        6.49        6.92      0.55 o 
   5  -4  11       20.06       19.72      1.09 o 
  -6  -3  11        0.16       -0.34      0.41 o 
  -5  -3  11        9.36        9.67      0.42 o 
  -4  -3  11       15.10       15.79      0.86 o 
  -3  -3  11       16.72       18.44      0.56 o 
  -2  -3  11       43.37       45.56      0.91 o 
  -1  -3  11       10.89       10.36      0.49 o 
   0  -3  11       83.93       87.62      1.59 o 
   1  -3  11        9.36        8.95      0.42 o 
   2  -3  11       35.99       34.22      1.11 o 
   3  -3  11        7.66        6.67      0.41 o 
   4  -3  11       24.04       23.30      0.77 o 
   5  -3  11        1.65        1.45      0.36 o 
   6  -3  11        5.08        2.52      0.82 o 
  -6  -2  11       21.96       22.49      0.98 o 
  -5  -2  11        8.28        7.04      0.41 o 
  -4  -2  11       46.81       49.84      1.14 o 
  -3  -2  11       45.93       47.48      0.93 o 
  -2  -2  11       39.89       39.92      1.23 o 
  -1  -2  11       83.19       80.80      1.92 o 
   0  -2  11        5.89        5.25      1.06 o 
   1  -2  11       71.38       68.81      2.46 o 
   2  -2  11       15.77       15.07      2.53 o 
   3  -2  11       22.09       21.26      0.58 o 
   4  -2  11        2.53        2.35      0.73 o 
   5  -2  11        5.24        4.83      0.50 o 
   6  -2  11        1.10        0.88      0.71 o 
  -6  -1  11        2.55        2.60      0.54 o 
  -5  -1  11       56.51       58.26      1.09 o 
  -4  -1  11       27.84       26.00      1.05 o 
  -3  -1  11       46.87       48.48      0.93 o 
  -2  -1  11      119.35      119.30      1.57 o 
  -1  -1  11       31.12       30.84      0.68 o 
   0  -1  11      116.64      113.18      2.30 o 
   1  -1  11        7.82        7.78      0.97 o 
   2  -1  11       62.38       60.40      1.48 o 
   3  -1  11       37.97       37.63      0.80 o 
   4  -1  11       51.65       51.91      1.17 o 
   5  -1  11        4.78        4.64      0.52 o 
   6  -1  11        8.23        8.15      0.85 o 
  -6   0  11       26.58       28.71      1.25 o 
  -5   0  11       17.37       15.67      0.67 o 
  -4   0  11       56.10       59.29      1.53 o 
  -3   0  11       66.56       65.74      1.29 o 
  -2   0  11       13.95       12.24      1.64 o 
  -1   0  11      183.85      179.59      3.04 o 
   0   0  11       12.44       11.49      0.71 o 
   1   0  11      276.35      279.31      3.67 o 
   2   0  11        2.65        2.78      0.75 o 
   3   0  11       65.23       67.57      1.18 o 
   4   0  11       13.14       12.23      0.56 o 
   5   0  11       17.22       17.87      0.80 o 
   6   0  11        9.81       10.30      0.89 o 
  -6   1  11        2.62        1.96      0.48 o 
  -5   1  11       56.39       58.37      1.09 o 
  -4   1  11       28.84       25.96      0.95 o 
  -3   1  11       46.85       46.96      0.87 o 
  -2   1  11      121.91      119.89      2.68 o 
  -1   1  11       30.50       30.73      1.17 o 
   0   1  11      120.94      117.30      1.57 o 
   1   1  11        7.73        7.70      0.40 o 
   2   1  11       64.37       63.54      1.65 o 
   3   1  11       37.84       38.56      0.91 o 
   4   1  11       51.13       52.91      1.19 o 
   5   1  11        4.98        4.65      0.42 o 
   6   1  11        8.21        8.50      0.87 o 
  -6   2  11       22.55       21.71      1.18 o 
  -5   2  11        8.61        8.14      0.43 o 
  -4   2  11       47.45       51.16      1.63 o 
  -3   2  11       47.90       49.18      0.91 o 
  -2   2  11       40.79       41.55      0.96 o 
  -1   2  11       86.30       80.96      1.53 o 
   0   2  11        6.27        6.07      0.31 o 
   1   2  11       71.07       69.95      2.99 o 
   2   2  11       15.67       15.20      1.11 o 
   3   2  11       22.20       22.07      0.58 o 
   4   2  11        2.67        2.40      0.44 o 
   5   2  11        5.02        4.25      0.44 o 
   6   2  11        0.97        0.76      0.65 o 
  -6   3  11        0.16       -0.13      0.31 o 
  -5   3  11        9.89        9.13      0.46 o 
  -4   3  11       15.88       15.82      0.85 o 
  -3   3  11       17.69       19.52      0.77 o 
  -2   3  11       44.82       46.10      2.56 o 
  -1   3  11       10.63        9.82      0.97 o 
   0   3  11       86.79       88.84      1.64 o 
   1   3  11        9.47        8.19      0.42 o 
   2   3  11       36.56       36.46      1.00 o 
   3   3  11        7.59        6.24      0.56 o 
   4   3  11       22.18       22.76      0.91 o 
   5   3  11        1.53        1.61      0.34 o 
   6   3  11        4.56        4.32      0.57 o 
  -6   4  11        5.49        4.63      0.50 o 
  -5   4  11        3.73        3.28      0.45 o 
  -4   4  11        4.31        4.77      0.42 o 
  -3   4  11       15.07       14.69      0.74 o 
  -2   4  11       10.20        8.88      0.74 o 
  -1   4  11       28.04       30.15      0.82 o 
   0   4  11       13.94       14.27      0.58 o 
   1   4  11       19.69       19.11      0.65 o 
   2   4  11       11.18       10.20      0.51 o 
   3   4  11       35.03       34.89      1.32 o 
   4   4  11        6.48        6.77      0.59 o 
   5   4  11       19.45       18.42      0.90 o 
  -5   5  11        1.15        0.58      0.41 o 
  -4   5  11       12.28       12.67      0.91 o 
  -3   5  11        8.48        8.68      0.62 o 
  -2   5  11       18.85       19.82      0.70 o 
  -1   5  11       16.31       14.69      0.73 o 
   0   5  11       64.48       67.10      1.42 o 
   1   5  11       38.55       39.72      1.03 o 
   2   5  11       70.16       74.37      1.52 o 
   3   5  11       25.17       25.20      1.96 o 
   4   5  11       19.58       19.32      1.67 o 
   5   5  11        8.73        7.45      0.70 o 
  -4   6  11        6.45        6.47      0.72 o 
  -3   6  11        5.53        6.64      0.79 o 
  -2   6  11       19.18       19.64      0.92 o 
  -1   6  11       17.60       18.59      0.75 o 
   0   6  11       42.28       44.88      1.15 o 
   1   6  11       19.88       22.55      1.60 o 
   2   6  11        9.39        8.69      1.12 o 
   3   6  11       32.87       34.51      1.25 o 
   4   6  11        2.89        2.19      0.59 o 
  -3   7  11       16.02       15.12      0.92 o 
  -2   7  11        0.35        0.67      0.54 o 
  -1   7  11       11.60       11.17      0.68 o 
   0   7  11        3.00        2.53      0.69 o 
   1   7  11        4.90        4.79      0.58 o 
   2   7  11       12.10       11.18      1.17 o 
   3   7  11        2.15        1.76      0.60 o 
  -2   8  11        2.80        2.55      0.68 o 
  -1   8  11        4.01        3.85      0.67 o 
   0   8  11        1.36        0.64      0.53 o 
   1   8  11        5.34        4.48      0.75 o 
  -3  -7  12        0.76        0.68      0.53 o 
  -2  -7  12       13.70       13.31      0.79 o 
  -1  -7  12        7.69        8.24      0.62 o 
   0  -7  12       15.58       18.31      1.06 o 
   1  -7  12        7.42        7.11      0.82 o 
   2  -7  12       14.48       13.67      1.40 o 
   3  -7  12        0.88        1.00      0.88 o 
  -4  -6  12        1.47        1.02      0.47 o 
  -3  -6  12       11.63       10.51      0.71 o 
  -2  -6  12        2.10        2.16      0.42 o 
  -1  -6  12       24.10       23.15      0.85 o 
   0  -6  12        2.09        1.60      0.42 o 
   1  -6  12        8.38        7.18      0.72 o 
   2  -6  12        5.11        5.71      0.94 o 
   3  -6  12        1.50        1.28      0.45 o 
   4  -6  12        6.89        6.55      0.70 o 
  -5  -5  12        0.51        0.26      0.49 o 
  -4  -5  12       26.74       29.03      1.04 o 
  -3  -5  12        1.68        1.16      0.35 o 
  -2  -5  12       28.09       29.04      1.15 o 
  -1  -5  12        2.25        2.19      0.39 o 
   0  -5  12        9.15        8.78      0.52 o 
   1  -5  12       11.25        9.76      0.70 o 
   2  -5  12       14.24       13.35      1.28 o 
   3  -5  12        8.04        8.12      0.46 o 
   4  -5  12        2.14        2.08      0.66 o 
   5  -5  12        7.43        9.33      0.87 o 
  -5  -4  12       15.12       14.56      0.68 o 
  -4  -4  12        2.89        3.60      0.53 o 
  -3  -4  12       21.05       21.33      0.67 o 
  -2  -4  12        3.17        3.40      0.34 o 
  -1  -4  12       46.77       50.10      1.15 o 
   0  -4  12       10.57       11.01      0.52 o 
   1  -4  12       35.66       36.96      0.93 o 
   2  -4  12        8.99        8.73      0.89 o 
   3  -4  12       10.17        9.79      0.50 o 
   4  -4  12       15.90       14.89      0.66 o 
   5  -4  12        5.98        6.02      0.55 o 
  -6  -3  12       11.08       10.47      0.73 o 
  -5  -3  12        4.55        4.17      0.47 o 
  -4  -3  12       35.31       37.02      1.00 o 
  -3  -3  12       16.37       16.73      0.57 o 
  -2  -3  12       48.52       47.55      1.58 o 
  -1  -3  12       27.49       27.86      0.79 o 
   0  -3  12       33.98       34.37      0.72 o 
   1  -3  12        3.10        2.84      0.27 o 
   2  -3  12       10.04       11.21      0.68 o 
   3  -3  12       15.01       14.87      0.55 o 
   4  -3  12        8.28        8.60      0.52 o 
   5  -3  12       14.19       14.89      1.20 o 
   6  -3  12        4.63        4.28      0.82 o 
  -6  -2  12        4.35        4.53      0.76 o 
  -5  -2  12       15.23       14.90      0.64 o 
  -4  -2  12        5.58        5.78      0.54 o 
  -3  -2  12       43.74       45.94      0.92 o 
  -2  -2  12        7.57        6.77      0.50 o 
  -1  -2  12       35.44       36.32      0.80 o 
   0  -2  12        0.40        0.50      0.20 o 
   1  -2  12       33.97       35.84      0.86 o 
   2  -2  12        6.25        6.14      0.41 o 
   3  -2  12       16.61       16.98      0.55 o 
   4  -2  12       10.71       11.57      0.58 o 
   5  -2  12        0.27       -0.20      0.38 o 
   6  -2  12        7.88        7.36      0.89 o 
  -6  -1  12        4.44        4.57      0.57 o 
  -5  -1  12        5.06        4.33      0.41 o 
  -4  -1  12        6.58        6.55      0.53 o 
  -3  -1  12        2.08        1.52      0.30 o 
  -2  -1  12       33.14       33.05      0.83 o 
  -1  -1  12       18.50       17.83      0.85 o 
   0  -1  12      106.82      115.36      2.09 o 
   1  -1  12        9.71        9.73      0.60 o 
   2  -1  12       48.27       49.46      2.14 o 
   3  -1  12       21.96       21.76      0.68 o 
   4  -1  12       19.81       18.97      1.13 o 
   5  -1  12       12.00       12.25      0.60 o 
   6  -1  12        1.62        1.55      0.76 o 
  -6   0  12        0.46        0.78      0.56 o 
  -5   0  12        5.92        6.28      0.46 o 
  -4   0  12        0.21       -0.33      0.33 o 
  -3   0  12       41.80       44.79      1.02 o 
  -2   0  12        0.21        0.19      0.27 o 
  -1   0  12       30.70       31.54      1.43 o 
   0   0  12       17.61       17.00      0.46 o 
   1   0  12       47.71       49.67      1.87 o 
   2   0  12       35.15       35.20      1.63 o 
   3   0  12       43.12       42.79      1.00 o 
   4   0  12       14.70       15.30      0.63 o 
   5   0  12        3.16        2.34      0.40 o 
   6   0  12       11.39       13.53      1.49 o 
  -6   1  12        4.28        3.95      0.55 o 
  -5   1  12        4.90        4.52      0.58 o 
  -4   1  12        6.84        6.87      0.57 o 
  -3   1  12        2.12        2.02      0.25 o 
  -2   1  12       32.97       33.27      1.21 o 
  -1   1  12       18.33       16.49      0.88 o 
   0   1  12      105.53      110.18      1.62 o 
   1   1  12       10.04       10.46      0.39 o 
   2   1  12       47.87       49.84      1.53 o 
   3   1  12       22.45       22.55      0.70 o 
   4   1  12       19.69       17.90      0.81 o 
   5   1  12       12.50       12.06      0.62 o 
   6   1  12        1.63        0.58      0.66 o 
  -6   2  12        4.34        3.84      0.54 o 
  -5   2  12       15.01       13.94      0.84 o 
  -4   2  12        5.67        5.85      0.58 o 
  -3   2  12       42.57       43.60      1.00 o 
  -2   2  12        7.65        6.98      0.56 o 
  -1   2  12       35.63       37.83      1.46 o 
   0   2  12        0.34        0.24      0.23 o 
   1   2  12       34.13       36.79      1.27 o 
   2   2  12        6.13        5.49      0.50 o 
   3   2  12       16.29       17.42      0.79 o 
   4   2  12       11.33       11.07      0.69 o 
   5   2  12        0.29        0.60      0.41 o 
   6   2  12        7.97        7.10      1.18 o 
  -6   3  12       10.99        9.72      0.63 o 
  -5   3  12        4.58        4.33      0.39 o 
  -4   3  12       35.76       36.36      0.82 o 
  -3   3  12       16.55       17.42      0.65 o 
  -2   3  12       48.31       49.89      1.12 o 
  -1   3  12       27.03       28.11      0.72 o 
   0   3  12       32.29       31.64      0.84 o 
   1   3  12        2.84        3.72      0.58 o 
   2   3  12        9.51       10.32      0.52 o 
   3   3  12       14.79       13.41      0.72 o 
   4   3  12        7.78        9.09      0.54 o 
   5   3  12       14.41       16.03      0.81 o 
   6   3  12        4.46        3.82      0.56 o 
  -5   4  12       15.03       14.37      0.82 o 
  -4   4  12        2.99        3.38      0.45 o 
  -3   4  12       20.69       21.08      0.88 o 
  -2   4  12        3.14        3.55      0.39 o 
  -1   4  12       47.32       49.79      1.15 o 
   0   4  12       10.20        9.26      0.51 o 
   1   4  12       35.74       35.82      0.96 o 
   2   4  12        8.72        8.80      0.52 o 
   3   4  12       10.04        9.63      0.67 o 
   4   4  12       16.12       16.58      0.85 o 
   5   4  12        6.05        6.53      0.55 o 
  -5   5  12        0.45        0.38      1.14 o 
  -4   5  12       26.45       26.69      0.84 o 
  -3   5  12        1.64        2.00      0.61 o 
  -2   5  12       27.88       27.62      1.58 o 
  -1   5  12        2.38        2.83      0.42 o 
   0   5  12        9.89        9.47      0.56 o 
   1   5  12       11.36        9.94      0.56 o 
   2   5  12       15.23       14.73      0.68 o 
   3   5  12        7.77        7.92      0.67 o 
   4   5  12        2.36        1.64      0.75 o 
   5   5  12        7.28        6.65      1.33 o 
  -4   6  12        1.39        0.63      0.53 o 
  -3   6  12       11.57       11.40      0.80 o 
  -2   6  12        2.10        2.68      0.56 o 
  -1   6  12       23.95       23.73      0.95 o 
   0   6  12        2.10        1.65      0.45 o 
   1   6  12        8.29        7.48      0.57 o 
   2   6  12        5.19        6.30      0.66 o 
   3   6  12        1.67        1.41      0.58 o 
   4   6  12        6.77        4.74      0.95 o 
  -3   7  12        0.72        0.55      0.62 o 
  -2   7  12       13.39       12.59      1.35 o 
  -1   7  12        7.76        8.57      1.04 o 
   0   7  12       15.76       14.91      0.77 o 
   1   7  12        7.37        6.95      0.60 o 
   2   7  12       14.52       12.99      1.09 o 
   3   7  12        0.82       -0.59      0.64 o 
  -2  -7  13        7.35        8.02      0.91 o 
  -1  -7  13        0.68        0.62      0.51 o 
   0  -7  13        0.60        0.59      0.70 o 
   1  -7  13        2.82        0.77      0.64 o 
   2  -7  13        2.04        1.61      0.71 o 
  -3  -6  13        2.89        3.31      0.52 o 
  -2  -6  13        7.64        9.00      0.63 o 
  -1  -6  13        1.27        1.57      0.49 o 
   0  -6  13       12.05       13.61      0.71 o 
   1  -6  13        0.49        0.49      0.62 o 
   2  -6  13        2.62        3.14      0.63 o 
   3  -6  13        2.59        2.66      0.64 o 
  -4  -5  13        8.52        8.86      0.63 o 
  -3  -5  13       12.03       13.23      0.62 o 
  -2  -5  13       13.44       12.78      0.59 o 
  -1  -5  13       16.62       16.29      0.96 o 
   0  -5  13        2.43        1.67      0.59 o 
   1  -5  13       33.74       35.23      1.25 o 
   2  -5  13        0.19        0.22      0.37 o 
   3  -5  13       23.79       25.51      1.23 o 
   4  -5  13        0.85        0.24      0.65 o 
  -5  -4  13       17.60       17.16      0.72 o 
  -4  -4  13        5.50        4.95      0.48 o 
  -3  -4  13       19.33       19.03      0.69 o 
  -2  -4  13       15.45       16.01      0.82 o 
  -1  -4  13       11.48       10.69      0.57 o 
   0  -4  13       28.60       31.14      0.88 o 
   1  -4  13        7.38        6.95      0.62 o 
   2  -4  13       18.72       19.95      0.72 o 
   3  -4  13        0.23       -0.34      0.34 o 
   4  -4  13       17.57       18.43      0.98 o 
   5  -4  13        0.18        0.93      0.71 o 
  -5  -3  13        2.73        2.66      0.43 o 
  -4  -3  13       12.75       13.92      0.78 o 
  -3  -3  13        7.14        8.18      0.65 o 
  -2  -3  13        8.73        9.62      0.54 o 
  -1  -3  13       33.50       33.69      1.15 o 
   0  -3  13        8.64        7.82      0.47 o 
   1  -3  13       56.87       58.64      1.43 o 
   2  -3  13        2.87        3.08      0.39 o 
   3  -3  13       40.16       41.88      1.06 o 
   4  -3  13        1.97        1.89      0.42 o 
   5  -3  13        8.95        7.30      1.48 o 
  -5  -2  13        7.67        6.32      0.58 o 
  -4  -2  13        3.71        3.83      0.50 o 
  -3  -2  13       19.40       19.54      0.69 o 
  -2  -2  13       10.17       10.14      0.51 o 
  -1  -2  13       14.70       16.62      0.52 o 
   0  -2  13       22.98       21.86      0.56 o 
   1  -2  13        3.38        4.34      0.37 o 
   2  -2  13       40.91       40.30      0.98 o 
   3  -2  13        2.22        2.19      0.39 o 
   4  -2  13       23.07       25.20      1.54 o 
   5  -2  13        0.97        0.38      0.40 o 
  -6  -1  13        9.21        8.42      0.69 o 
  -5  -1  13        2.40        2.39      0.51 o 
  -4  -1  13       29.76       29.87      1.46 o 
  -3  -1  13        4.83        4.36      0.42 o 
  -2  -1  13       38.78       38.67      0.95 o 
  -1  -1  13       21.57       21.79      0.55 o 
   0  -1  13       47.85       50.16      0.91 o 
   1  -1  13       21.99       22.09      1.20 o 
   2  -1  13        6.72        7.14      0.46 o 
   3  -1  13       20.31       19.84      0.69 o 
   4  -1  13        6.45        7.93      0.91 o 
   5  -1  13       21.25       22.37      0.83 o 
   6  -1  13        1.71        1.16      0.76 o 
  -6   0  13        0.88        0.53      0.77 o 
  -5   0  13       10.64        9.75      0.50 o 
  -4   0  13       10.01       10.20      0.87 o 
  -3   0  13       39.48       38.43      1.06 o 
  -2   0  13       21.53       21.98      0.57 o 
  -1   0  13       50.30       52.63      1.35 o 
   0   0  13       36.85       36.15      0.73 o 
   1   0  13       21.14       21.01      0.66 o 
   2   0  13       66.03       68.42      1.38 o 
   3   0  13       13.43       13.85      0.93 o 
   4   0  13       17.67       18.43      1.10 o 
   5   0  13        0.06       -0.05      0.39 o 
   6   0  13        5.85        7.59      1.24 o 
  -6   1  13        9.24        7.86      0.66 o 
  -5   1  13        2.39        2.24      0.36 o 
  -4   1  13       29.47       30.52      1.11 o 
  -3   1  13        4.87        5.02      0.52 o 
  -2   1  13       38.65       38.34      0.79 o 
  -1   1  13       21.80       21.13      0.56 o 
   0   1  13       47.75       49.85      0.91 o 
   1   1  13       23.28       22.57      0.69 o 
   2   1  13        6.88        7.73      0.49 o 
   3   1  13       21.35       23.39      1.15 o 
   4   1  13        6.37        6.71      0.84 o 
   5   1  13       21.40       21.99      0.91 o 
   6   1  13        1.66        1.72      0.72 o 
  -5   2  13        7.77        7.28      0.47 o 
  -4   2  13        3.46        3.58      0.58 o 
  -3   2  13       19.24       19.12      0.65 o 
  -2   2  13        9.70        8.96      0.42 o 
  -1   2  13       14.69       14.60      0.48 o 
   0   2  13       22.79       22.61      0.59 o 
   1   2  13        3.57        4.35      0.41 o 
   2   2  13       40.71       40.99      1.21 o 
   3   2  13        2.18        0.89      0.61 o 
   4   2  13       23.85       24.96      1.00 o 
   5   2  13        0.95        1.47      0.66 o 
  -5   3  13        2.57        3.34      0.49 o 
  -4   3  13       12.11       12.87      0.72 o 
  -3   3  13        6.83        5.69      0.45 o 
  -2   3  13        8.45        7.80      0.43 o 
  -1   3  13       32.89       32.58      1.54 o 
   0   3  13        8.19        7.70      0.42 o 
   1   3  13       57.67       59.01      1.30 o 
   2   3  13        2.90        3.02      0.33 o 
   3   3  13       41.18       42.90      1.10 o 
   4   3  13        1.99        2.00      0.51 o 
   5   3  13        9.09        9.11      0.73 o 
  -5   4  13       17.64       18.07      0.81 o 
  -4   4  13        5.30        5.56      0.51 o 
  -3   4  13       19.24       20.40      0.77 o 
  -2   4  13       15.30       15.33      0.56 o 
  -1   4  13       11.71       11.28      0.87 o 
   0   4  13       28.71       30.56      0.90 o 
   1   4  13        7.77        7.26      0.51 o 
   2   4  13       18.54       15.62      0.82 o 
   3   4  13        0.20       -0.09      0.46 o 
   4   4  13       17.82       18.15      0.97 o 
   5   4  13        0.21        0.01      0.52 o 
  -4   5  13        8.93        7.79      0.50 o 
  -3   5  13       12.26       14.30      1.00 o 
  -2   5  13       14.25       14.78      1.06 o 
  -1   5  13       16.53       17.53      0.76 o 
   0   5  13        2.79        3.00      0.45 o 
   1   5  13       33.61       36.15      1.03 o 
   2   5  13        0.25        0.23      0.52 o 
   3   5  13       23.81       24.77      1.09 o 
   4   5  13        0.90        0.05      0.56 o 
  -3   6  13        3.05        4.24      0.79 o 
  -2   6  13        8.00        8.68      0.74 o 
  -1   6  13        1.47        1.22      0.47 o 
   0   6  13       12.35       12.62      0.73 o 
   1   6  13        0.56        0.46      0.46 o 
   2   6  13        2.82        2.70      0.67 o 
   3   6  13        2.53        2.71      0.62 o 
  -2   7  13        7.31        6.45      0.79 o 
  -1   7  13        0.72        1.22      0.67 o 
   0   7  13        0.57        0.61      0.52 o 
   1   7  13        2.49        2.36      0.54 o 
   2   7  13        1.91        1.90      0.69 o 
  -2  -6  14       10.13       10.21      0.73 o 
  -1  -6  14        6.20        5.79      0.60 o 
   0  -6  14       34.51       34.19      1.53 o 
   1  -6  14        2.15        2.73      1.78 o 
   2  -6  14       27.53       29.04      1.66 o 
  -3  -5  14       15.79       16.97      0.79 o 
  -2  -5  14       17.26       17.34      0.76 o 
  -1  -5  14       36.59       37.91      1.08 o 
   0  -5  14       16.46       16.26      0.93 o 
   1  -5  14       25.48       24.03      1.08 o 
   2  -5  14        0.66        1.04      1.14 o 
   3  -5  14       15.59       14.95      0.74 o 
  -4  -4  14        4.47        4.36      0.63 o 
  -3  -4  14       13.51       11.80      0.91 o 
  -2  -4  14       13.90       13.40      0.58 o 
  -1  -4  14       19.87       19.34      0.75 o 
   0  -4  14       42.61       44.38      2.43 o 
   1  -4  14        7.13        7.34      0.68 o 
   2  -4  14       33.97       34.38      0.99 o 
   3  -4  14        1.70        1.32      0.47 o 
   4  -4  14        5.65        5.41      0.62 o 
  -5  -3  14        6.06        6.20      0.69 o 
  -4  -3  14       11.50       10.57      0.74 o 
  -3  -3  14       23.39       25.55      0.86 o 
  -2  -3  14       10.55       11.19      0.64 o 
  -1  -3  14       29.51       29.63      1.40 o 
   0  -3  14        4.66        3.87      0.41 o 
   1  -3  14       23.64       22.14      1.19 o 
   2  -3  14       11.20       11.75      0.61 o 
   3  -3  14        7.65        7.94      0.57 o 
   4  -3  14       11.36       10.48      0.74 o 
   5  -3  14        1.75        1.84      0.71 o 
  -5  -2  14        0.01        0.50      0.39 o 
  -4  -2  14       16.20       16.28      0.83 o 
  -3  -2  14        3.36        3.34      0.50 o 
  -2  -2  14       27.14       28.83      1.03 o 
  -1  -2  14       15.99       15.97      0.67 o 
   0  -2  14       17.56       19.15      0.54 o 
   1  -2  14       20.32       20.90      0.71 o 
   2  -2  14       12.11       11.37      0.69 o 
   3  -2  14       28.08       30.10      1.23 o 
   4  -2  14        8.02        9.16      0.69 o 
   5  -2  14       11.61       11.36      0.66 o 
  -5  -1  14       15.12       14.12      0.83 o 
  -4  -1  14        6.36        5.03      0.56 o 
  -3  -1  14       14.80       15.03      0.65 o 
  -2  -1  14        5.61        5.23      0.50 o 
  -1  -1  14       13.05       12.97      0.56 o 
   0  -1  14       26.46       27.72      0.65 o 
   1  -1  14       20.53       21.04      0.71 o 
   2  -1  14       12.92       12.58      0.83 o 
   3  -1  14        6.01        6.19      0.48 o 
   4  -1  14       12.93       12.69      1.18 o 
   5  -1  14        5.23        6.25      0.93 o 
  -5   0  14       13.10       13.47      1.30 o 
  -4   0  14       23.07       23.85      1.02 o 
  -3   0  14        8.33        8.49      0.62 o 
  -2   0  14       32.19       35.69      0.93 o 
  -1   0  14       15.31       15.82      0.49 o 
   0   0  14        1.09        1.19      0.24 o 
   1   0  14        1.30        1.70      0.33 o 
   2   0  14        0.14        0.44      0.33 o 
   3   0  14        0.18        0.19      0.42 o 
   4   0  14        3.09        2.57      0.83 o 
   5   0  14        0.46        0.05      0.46 o 
  -5   1  14       15.28       13.97      0.63 o 
  -4   1  14        6.50        6.22      1.59 o 
  -3   1  14       15.50       16.38      1.86 o 
  -2   1  14        5.77        5.83      0.37 o 
  -1   1  14       13.41       12.95      0.71 o 
   0   1  14       26.16       26.87      0.83 o 
   1   1  14       19.75       20.37      0.70 o 
   2   1  14       12.31       11.53      0.55 o 
   3   1  14        5.62        6.25      0.58 o 
   4   1  14       12.15       11.70      0.75 o 
   5   1  14        5.04        4.88      0.59 o 
  -5   2  14        0.04        0.12      0.41 o 
  -4   2  14       16.55       16.42      1.60 o 
  -3   2  14        3.24        3.26      0.51 o 
  -2   2  14       27.08       27.62      0.71 o 
  -1   2  14       15.86       15.47      0.52 o 
   0   2  14       18.05       18.96      0.55 o 
   1   2  14       20.10       20.62      0.73 o 
   2   2  14       12.16       11.73      1.12 o 
   3   2  14       27.28       29.73      1.11 o 
   4   2  14        7.74        9.30      0.93 o 
   5   2  14       11.07       11.88      1.41 o 
  -5   3  14        6.28        6.97      0.58 o 
  -4   3  14       10.91        9.53      0.84 o 
  -3   3  14       24.16       25.25      1.08 o 
  -2   3  14       10.28        9.89      0.47 o 
  -1   3  14       29.61       29.88      1.11 o 
   0   3  14        4.73        4.54      0.35 o 
   1   3  14       22.54       20.89      0.65 o 
   2   3  14       11.39       12.18      0.54 o 
   3   3  14        7.32        7.28      0.71 o 
   4   3  14       11.17       10.93      0.79 o 
   5   3  14        1.65        1.05      0.57 o 
  -4   4  14        4.60        3.76      0.64 o 
  -3   4  14       13.15       11.99      0.83 o 
  -2   4  14       13.44       12.51      0.55 o 
  -1   4  14       19.87       19.24      0.66 o 
   0   4  14       42.00       43.56      1.36 o 
   1   4  14        7.46        7.08      0.55 o 
   2   4  14       33.29       34.56      1.03 o 
   3   4  14        1.96        1.95      0.47 o 
   4   4  14        5.35        4.34      0.52 o 
  -3   5  14       15.50       14.09      1.29 o 
  -2   5  14       17.27       15.91      1.28 o 
  -1   5  14       35.83       39.00      1.10 o 
   0   5  14       16.62       16.99      0.89 o 
   1   5  14       24.86       27.04      1.12 o 
   2   5  14        0.79        0.84      0.55 o 
   3   5  14       15.39       14.78      2.04 o 
  -2   6  14       10.02       10.88      0.88 o 
  -1   6  14        6.21        6.18      0.60 o 
   0   6  14       34.10       33.88      1.08 o 
   1   6  14        2.01        1.10      0.60 o 
   2   6  14       27.19       28.18      1.27 o 
  -1  -6  15        9.02        8.70      0.72 o 
   0  -6  15        4.12        1.86      0.84 o 
   1  -6  15        7.03        6.35      1.68 o 
  -3  -5  15        0.01        0.32      0.83 o 
  -2  -5  15        8.68        6.58      0.67 o 
  -1  -5  15        1.19        1.33      0.50 o 
   0  -5  15        3.89        4.79      0.71 o 
   1  -5  15        3.85        3.03      0.67 o 
   2  -5  15        5.28        4.86      0.75 o 
   3  -5  15        1.90        3.14      0.97 o 
  -3  -4  15        6.27        4.42      1.14 o 
  -2  -4  15       14.40       14.57      0.73 o 
  -1  -4  15        1.31        0.71      0.41 o 
   0  -4  15       13.60       12.98      0.85 o 
   1  -4  15        1.17        2.04      0.61 o 
   2  -4  15        9.43       10.63      0.84 o 
   3  -4  15        0.77        1.26      0.57 o 
  -4  -3  15        3.73        2.97      0.62 o 
  -3  -3  15       28.78       29.15      1.13 o 
  -2  -3  15        0.90        0.80      0.58 o 
  -1  -3  15       41.96       46.20      1.15 o 
   0  -3  15        2.94        2.96      0.74 o 
   1  -3  15       20.64       20.89      0.96 o 
   2  -3  15        9.23        9.02      0.62 o 
   3  -3  15        6.92        5.88      0.63 o 
   4  -3  15        7.79        7.32      0.91 o 
  -4  -2  15       25.95       25.67      1.37 o 
  -3  -2  15        1.10        0.90      0.47 o 
  -2  -2  15       56.50       62.02      1.38 o 
  -1  -2  15        3.47        3.56      0.45 o 
   0  -2  15       50.46       53.04      1.55 o 
   1  -2  15       12.16       11.51      0.59 o 
   2  -2  15       19.14       20.55      0.90 o 
   3  -2  15       16.40       15.67      0.83 o 
   4  -2  15       17.77       18.10      0.91 o 
  -5  -1  15        7.19        6.68      0.76 o 
  -4  -1  15        0.40        2.44      1.50 o 
  -3  -1  15       26.20       28.24      1.07 o 
  -2  -1  15        3.87        3.83      0.45 o 
  -1  -1  15       30.75       31.59      1.29 o 
   0  -1  15       35.16       34.45      0.91 o 
   1  -1  15       29.17       31.08      0.89 o 
   2  -1  15       40.35       40.69      1.17 o 
   3  -1  15       10.85       10.14      0.74 o 
   4  -1  15       20.65       21.22      0.97 o 
   5  -1  15        7.99        6.09      0.90 o 
  -5   0  15        2.18        1.17      0.42 o 
  -4   0  15        0.55        0.65      0.52 o 
  -3   0  15        2.50        1.69      0.49 o 
  -2   0  15        4.86        4.12      0.61 o 
  -1   0  15       33.81       32.42      0.76 o 
   0   0  15        4.90        5.45      0.44 o 
   1   0  15       75.14       76.06      1.53 o 
   2   0  15        0.03        0.04      0.35 o 
   3   0  15       72.58       76.13      1.94 o 
   4   0  15        0.64        1.46      0.54 o 
   5   0  15       14.32       13.41      0.83 o 
  -5   1  15        6.81        5.55      0.54 o 
  -4   1  15        0.36       -0.27      0.55 o 
  -3   1  15       25.52       27.87      1.12 o 
  -2   1  15        3.95        4.19      0.45 o 
  -1   1  15       30.06       31.03      0.75 o 
   0   1  15       35.59       33.94      0.92 o 
   1   1  15       28.39       30.14      1.05 o 
   2   1  15       41.22       41.40      1.15 o 
   3   1  15       10.49       10.33      0.75 o 
   4   1  15       21.30       23.04      1.09 o 
   5   1  15        7.99        7.76      0.71 o 
  -4   2  15       26.26       25.50      2.23 o 
  -3   2  15        0.98        1.46      0.54 o 
  -2   2  15       57.05       61.17      1.16 o 
  -1   2  15        3.39        3.53      0.40 o 
   0   2  15       50.66       53.81      1.04 o 
   1   2  15       12.59       12.44      0.63 o 
   2   2  15       18.97       20.48      0.78 o 
   3   2  15       16.74       18.37      0.91 o 
   4   2  15       17.64       17.08      0.92 o 
  -4   3  15        3.60        1.75      0.61 o 
  -3   3  15       29.64       30.63      1.21 o 
  -2   3  15        0.75        0.28      0.48 o 
  -1   3  15       43.35       45.72      0.99 o 
   0   3  15        2.91        3.17      0.36 o 
   1   3  15       21.22       21.61      0.81 o 
   2   3  15        9.86        9.20      0.65 o 
   3   3  15        7.06        7.44      0.72 o 
   4   3  15        8.28        8.05      0.92 o 
  -3   4  15        6.00        5.83      0.68 o 
  -2   4  15       15.41       14.87      0.68 o 
  -1   4  15        1.12        0.68      0.43 o 
   0   4  15       14.58       13.77      0.60 o 
   1   4  15        1.37        0.98      0.40 o 
   2   4  15        9.91        9.75      0.63 o 
   3   4  15        0.75        1.31      0.85 o 
  -3   5  15        0.05       -0.44      0.44 o 
  -2   5  15        8.60        8.67      1.86 o 
  -1   5  15        1.44        0.23      0.42 o 
   0   5  15        3.80        3.33      0.51 o 
   1   5  15        3.81        5.34      0.70 o 
   2   5  15        5.38        4.49      0.74 o 
   3   5  15        1.80        1.48      0.53 o 
  -1   6  15        9.28        8.79      0.69 o 
   0   6  15        3.72        3.36      0.61 o 
   1   6  15        7.40        7.07      1.02 o 
  -1  -5  16        4.61        5.49      0.77 o 
   0  -5  16       19.67       18.85      1.12 o 
   1  -5  16        0.95        0.92      1.77 o 
  -2  -4  16        3.19        0.88      0.51 o 
  -1  -4  16       14.40       14.52      0.97 o 
   0  -4  16        6.72        6.82      0.76 o 
   1  -4  16       29.06       28.76      1.22 o 
   2  -4  16        6.10        5.74      0.74 o 
  -3  -3  16        4.02        3.47      0.66 o 
  -2  -3  16       12.36       12.39      0.74 o 
  -1  -3  16        0.67        0.74      0.43 o 
   0  -3  16       18.87       18.39      1.12 o 
   1  -3  16        1.59        1.31      0.56 o 
   2  -3  16       14.10       14.22      1.01 o 
   3  -3  16        3.73        1.68      0.58 o 
  -4  -2  16        1.01        1.65      1.57 o 
  -3  -2  16        7.79        6.78      0.72 o 
  -2  -2  16        1.20        0.82      0.44 o 
  -1  -2  16       17.20       15.90      0.70 o 
   0  -2  16        4.15        3.45      0.59 o 
   1  -2  16        4.93        5.08      0.48 o 
   2  -2  16        0.47       -0.40      0.40 o 
   3  -2  16        3.61        2.84      0.74 o 
   4  -2  16        2.93        4.20      0.65 o 
  -4  -1  16        7.53        7.67      1.54 o 
  -3  -1  16        2.09        3.03      0.79 o 
  -2  -1  16        4.14        3.80      0.47 o 
  -1  -1  16        0.06        0.24      0.36 o 
   0  -1  16        4.48        3.82      0.62 o 
   1  -1  16        1.08        0.86      0.43 o 
   2  -1  16        9.05       10.20      0.59 o 
   3  -1  16        0.73        0.42      0.49 o 
   4  -1  16        4.02        4.36      0.64 o 
  -4   0  16        0.59        0.27      0.52 o 
  -3   0  16       13.88       13.77      0.83 o 
  -2   0  16        1.06        0.92      0.39 o 
  -1   0  16       17.07       18.57      1.57 o 
   0   0  16       10.77       12.34      0.76 o 
   1   0  16        2.47        2.49      0.40 o 
   2   0  16        3.29        3.36      0.48 o 
   3   0  16        2.18        2.17      0.57 o 
   4   0  16        0.04       -0.14      0.54 o 
  -4   1  16        7.47        7.19      1.26 o 
  -3   1  16        1.98        1.50      0.91 o 
  -2   1  16        4.12        4.36      0.69 o 
  -1   1  16        0.07        0.50      0.31 o 
   0   1  16        4.34        4.02      0.44 o 
   1   1  16        1.04        1.02      0.42 o 
   2   1  16        8.91        8.65      0.57 o 
   3   1  16        0.69        0.53      0.54 o 
   4   1  16        4.28        3.56      0.68 o 
  -4   2  16        0.92        0.93      0.69 o 
  -3   2  16        7.34        6.59      0.68 o 
  -2   2  16        1.06        1.04      0.44 o 
  -1   2  16       16.13       16.12      0.60 o 
   0   2  16        4.08        4.57      0.46 o 
   1   2  16        4.74        5.43      0.81 o 
   2   2  16        0.45       -0.16      0.41 o 
   3   2  16        3.88        6.16      0.98 o 
   4   2  16        2.73        1.41      1.28 o 
  -3   3  16        3.72        2.73      0.63 o 
  -2   3  16       12.00       11.67      0.65 o 
  -1   3  16        0.60        0.78      0.36 o 
   0   3  16       18.14       15.70      0.73 o 
   1   3  16        1.57        1.16      0.42 o 
   2   3  16       13.38       13.05      0.88 o 
   3   3  16        3.66        3.25      0.67 o 
  -2   4  16        3.01        2.52      0.49 o 
  -1   4  16       13.92       13.55      0.61 o 
   0   4  16        6.63        6.57      0.58 o 
   1   4  16       28.73       30.66      1.53 o 
   2   4  16        6.06        5.60      0.73 o 
  -1   5  16        4.57        5.20      0.65 o 
   0   5  16       19.74       19.85      0.78 o 
   1   5  16        0.98        0.66      0.46 o 
  -1  -4  17       12.26       12.46      2.60 o 
   0  -4  17        1.34        0.39      1.37 o 
   1  -4  17        8.62        6.90      0.84 o 
  -2  -3  17        4.33        3.69      0.58 o 
  -1  -3  17        1.93        1.61      1.05 o 
   0  -3  17        4.24        4.88      0.95 o 
   1  -3  17        4.27        3.55      0.69 o 
   2  -3  17        3.12        3.47      0.74 o 
  -3  -2  17        7.18        6.62      0.75 o 
  -2  -2  17        0.78        1.12      0.48 o 
  -1  -2  17       10.47        9.16      0.80 o 
   0  -2  17        2.29        2.28      0.65 o 
   1  -2  17        4.64        4.44      0.66 o 
   2  -2  17        4.07        3.26      0.52 o 
   3  -2  17        0.68        0.57      0.59 o 
  -3  -1  17        0.25        0.91      0.57 o 
  -2  -1  17       18.01       17.54      0.78 o 
  -1  -1  17        2.13        2.35      1.15 o 
   0  -1  17       10.90       11.31      0.82 o 
   1  -1  17        6.55        6.89      0.55 o 
   2  -1  17        5.12        4.74      0.54 o 
   3  -1  17        5.28        5.95      1.10 o 
  -3   0  17       10.30        9.42      0.82 o 
  -2   0  17        0.76        0.89      0.45 o 
  -1   0  17       11.65        9.69      0.78 o 
   0   0  17        7.86        7.77      0.72 o 
   1   0  17        7.33        8.01      0.57 o 
   2   0  17       10.90       11.37      0.70 o 
   3   0  17        1.42        2.76      0.63 o 
  -3   1  17        0.27        0.48      0.77 o 
  -2   1  17       18.24       18.09      0.80 o 
  -1   1  17        2.29        0.93      0.55 o 
   0   1  17       11.30       12.14      0.68 o 
   1   1  17        6.68        5.87      0.54 o 
   2   1  17        5.33        5.01      0.56 o 
   3   1  17        5.30        4.45      0.67 o 
  -3   2  17        7.58        8.97      1.19 o 
  -2   2  17        0.85        1.01      0.47 o 
  -1   2  17       11.05       12.40      0.96 o 
   0   2  17        2.34        3.18      0.48 o 
   1   2  17        4.97        5.11      0.71 o 
   2   2  17        4.02        3.04      0.62 o 
   3   2  17        0.79        0.56      0.74 o 
  -2   3  17        4.25        3.96      0.67 o 
  -1   3  17        2.01        1.32      0.46 o 
   0   3  17        4.30        5.54      0.55 o 
   1   3  17        4.30        4.61      0.66 o 
   2   3  17        3.04        4.66      0.71 o 
  -1   4  17       12.22       13.72      0.91 o 
   0   4  17        1.35        0.49      0.49 o 
   1   4  17        8.56        7.48      0.95 o 
  -1  -2  18        0.09        0.28      1.03 o 
   0  -2  18        9.80        9.10      0.88 o 
   1  -2  18        3.12        2.62      0.75 o 
  -2  -1  18        1.77        1.28      0.57 o 
  -1  -1  18        7.47        7.15      0.79 o 
   0  -1  18        0.59       -0.24      0.61 o 
   1  -1  18        9.97        8.63      1.71 o 
   2  -1  18        1.88        1.05      0.54 o 
  -2   0  18       10.53        9.11      1.11 o 
  -1   0  18        0.69        0.68      0.61 o 
   0   0  18       19.71       18.72      1.04 o 
   1   0  18        0.86        1.31      0.46 o 
   2   0  18        6.37        5.32      0.79 o 
  -2   1  18        1.87        1.58      0.62 o 
  -1   1  18        7.58        6.66      0.83 o 
   0   1  18        0.64        0.95      0.47 o 
   1   1  18        9.93        9.83      0.68 o 
   2   1  18        1.88        1.71      0.62 o 
  -1   2  18        0.09        0.10      1.18 o 
   0   2  18        9.66       10.55      0.68 o 
   1   2  18        3.05        3.25      0.57 o 
                                                 
